# Supplementary material for: Key Connectomes and Synaptic‐Compartment‐Specific Risk Genes Drive Pathological α‐Synuclein Spreading
Source: Adv Sci (Weinh). 2025 May 28;12(25):2413052. doi: 10.1002/advs.202413052 (PMC12224943; doi:10.1002/advs.202413052)
Supplement: Supplementary file 2 — Supporting Information [file ADVS-12-2413052-s002.xlsx]

## Sheet: Overview tables
Sheet	Table	Description
Table S1	Supplementary table 1	Quantitative pathology based on the immunohistochemisty experiments
Table S2	Supplementary table 2	Gene model results for each individual gene (outgoing, incoming, and combined effects)
Table S3	Supplementary table 3	Cell-type analysis results based on the top 500 genes for outgoing, incoming and combined effects
Table S4	Supplementary table 4	Key driver analysis for outgoing effect (based on the glial cell network)
Table S5	Supplementary table 5	Key driver analyses for three effects (based on the neuronal network)
Table S6	Supplementary table 6	Enrichment analyses between PD risk genes (from GWAS) vs regulatory network genes
Table S7	Supplementary table 7	Cell type markers for astrocyte, microglia, oligodendrocyte, oligodendrocyte precursor cell, and ependyma
Table S8	Supplementary table 8	Connection Strength of Connectome
Table S9	Supplementary table 9	Pearson's correlation coefficient between individual gene expression atlas and regional pathology
Table S10	Supplementary table 10	Top 500 candidate genes for outgoing, incoming, and combined effects
Table S11	Supplementary table 11	Gene ontology (GO) analyses for the top 500 candidate genes for outgoing, incoming, and combined effects
Table S12	Supplementary table 12	Permutation test results (random connection, disrupted connection, and 500th gene robustness test)
Table S13	Supplementary table 13	ROI abbreviations and full names
Table S14	Supplementary table 14	Information of 2% of the strongest connections
Table S15	Supplementary table 15	RORA overexpression reduces α-syn inclusions in mouse primary neurons (Fig. 8E)

## Sheet: Table S1
Supplementary table 1: Quantitative pathology based on the immunohistochemisty experiments
3 MPI							6 MPI						Average
ROI	Mouse 1	Mouse 2	Mouse 3	Mouse 4			ROI	Mouse 5	Mouse 6	Mouse 7			ROI	PFF_3mpi	PFF_6mpi
iFRP	NaN	NaN	NaN	NaN			iFRP	NaN	NaN	NaN			iFRP	NaN	NaN
iMOp	0.000251131	0.000234064	0.000294527	0.000326047			iMOp	0.000853095	0.000710348	0.000656536			iMOp	0.000276442	0.000739993
iMOs	0.000903494	0.000335722	0.000622041	0.000466862			iMOs	0.000718347	0.000824057	0.00114734			iMOs	0.00058203	0.000896582
iSSp.n	5.31e-05	0.000130675	0.000360251	0.00044312			iSSp.n	0.00012333	0.000204935	0.000138231			iSSp.n	0.000246786	0.000155499
iSSp.bfd	2.64e-05	6.16e-05	9.57e-05	8.19e-05			iSSp.bfd	8.89e-05	0.000163041	0.00015218			iSSp.bfd	6.64e-05	0.000134707
iSSp.ll	0.000128237	0.000127015	0.000143088	8.41e-05			iSSp.ll	0.00051259	0.000894285	0.000966182			iSSp.ll	0.00012061	0.000791019
iSSp.m	4.57e-05	3.81e-05	6.72e-05	0.000181684			iSSp.m	5.85e-05	0.00010511	0.000125247			iSSp.m	8.3171e-05	9.62857e-05
iSSp.ul	8.63e-05	0.000100106	0.000124192	0.000200178			iSSp.ul	0.000287892	0.000294956	0.000437757			iSSp.ul	0.000127694	0.000340202
iSSp.tr	0.000121775	7.29e-05	0.000213739	0.000103887			iSSp.tr	0.000299946	0.000280145	0.000208647			iSSp.tr	0.000128075	0.000262913
iSSp.un	0.000399903	0.000124815	0.000114315	3.5e-05			iSSp.un	0.000535836	0.000315464	0.000461272			iSSp.un	0.000168508	0.000437524
iSSs	2.08e-05	3.2e-05	7.5e-05	0.000191101			iSSs	0.000242675	0.000227263	0.000177491			iSSs	7.97253e-05	0.00021581
iGU	0.000361274	0.000287527	0.000532379	0.000686091			iGU	0.000630537	0.000245643	6.04e-05			iGU	0.000466818	0.000312193
iVISC	0	2.59e-05	7.85e-07	5.34e-05			iVISC	0.00119477	0.000415122	0.000304071			iVISC	2.00213e-05	0.000637987
iAUDd	0.000208089	1.58e-05	0.000101484	3.65e-05			iAUDd	0.000421055	0.000135345	0.000378898			iAUDd	9.04683e-05	0.000311766
iAUDp	0.000155557	2.6e-05	0.000197062	8.01e-05			iAUDp	0.000315488	0.000218518	0.000313883			iAUDp	0.00011468	0.00028263
iAUDpo	NaN	NaN	NaN	NaN			iAUDpo	NaN	NaN	NaN			iAUDpo	NaN	NaN
iAUDv	0.000214456	0.000161797	0.000173395	0.000117528			iAUDv	0.000256663	0.000154428	0.000212476			iAUDv	0.000166794	0.000207856
iVISal	0.000101692	0.000138214	0.000212606	4.77e-05			iVISal	0.000537338	9.11e-05	0.000198694			iVISal	0.000125053	0.000275711
iVISam	0.000120993	1.27e-05	6.3e-05	2.71e-07			iVISam	0.000305904	3.57e-05	0.000146015			iVISam	4.9241e-05	0.00016254
iVISl	2.74e-05	7.14e-05	5.84e-06	1.33e-05			iVISl	0.000601076	0.000582063	9.42e-05			iVISl	2.9485e-05	0.00042578
iVISp	3.5e-05	3.73e-05	7.4e-05	1.39e-05			iVISp	0.000285971	0.000281734	0.000212197			iVISp	4.005e-05	0.000259967
iVISpm	1.52e-06	4.99e-05	0	0			iVISpm	0.000225666	0.000102742	6.48e-05			iVISpm	1.2855e-05	0.000131069
iVISli	NaN	NaN	NaN	NaN			iVISli	NaN	NaN	NaN			iVISli	NaN	NaN
iVISpor	NaN	NaN	NaN	NaN			iVISpor	NaN	NaN	NaN			iVISpor	NaN	NaN
iACAd	0.000732155	0.000277865	0.000714431	0.000378325			iACAd	0.00062892	0.000743587	0.00117046			iACAd	0.000525694	0.000847656
iACAv	0.000157033	0.000165064	0.000517537	0.000323968			iACAv	0.000449507	0.000395318	0.000243866			iACAv	0.000290901	0.000362897
iPL	0.00065066	0.000504821	8.33e-05	0.000115778			iPL	0.000103949	0.000182742	0.000557566			iPL	0.00033864	0.000281419
iILA	0.000125959	2.2e-05	9.12e-05	1.26e-05			iILA	0	0.000191463	0.000364777			iILA	6.29397e-05	0.000185413
iORBl	0.000387849	0.000184085	0.000533341	4.85e-05			iORBl	0.000331326	0.000351498	0.000499601			iORBl	0.000288444	0.000394142
iORBm	0.00015546	0.000245891	0.000176203	9.65e-06			iORBm	0.000272816	3.15e-06	6.97e-05			iORBm	0.000146801	0.000115222
iORBvl	0.00037544	0.000347768	0.000243158	3.51e-05			iORBvl	0.000193233	0.000618043	0.000327677			iORBvl	0.000250366	0.000379651
iAId	0.000310111	0.000325773	0.000184004	0.000381678			iAId	0.000876354	0.000246138	0.000260948			iAId	0.000300391	0.000461147
iAIp	8.05e-05	0.000112353	4.17e-05	0.000251442			iAIp	0.00325062	0.000316222	0.000229962			iAIp	0.000121499	0.0012656
iAIv	0.000166819	0.000192147	0.000140255	0.000710743			iAIv	0.000884412	0.000194632	9.81e-05			iAIv	0.000302491	0.000392381
iRSPagl	2.99e-05	2.02e-05	1.35e-06	1.48e-06			iRSPagl	0.000176613	0.00016071	0.000186084			iRSPagl	1.32325e-05	0.000174469
iRSPd	3.54e-05	8.17e-06	8.24e-05	1.81e-05			iRSPd	0.000207327	0.000351613	0.000207738			iRSPd	3.60175e-05	0.000255559
iRSPv	3.72e-05	8.04e-06	4.46e-05	6.78e-06			iRSPv	1.43e-05	0.000113341	0.000154464			iRSPv	2.4155e-05	9.4035e-05
iVISa	NaN	NaN	NaN	NaN			iVISa	NaN	NaN	NaN			iVISa	NaN	NaN
iVISrl	NaN	NaN	NaN	NaN			iVISrl	NaN	NaN	NaN			iVISrl	NaN	NaN
iTEa	0.000120601	0.000115466	0.000121021	0.000162509			iTEa	0.000291283	0.000408863	0.000497353			iTEa	0.000129899	0.000399166
iPERI	0.000316393	0.00018237	0.000199662	0.000252734			iPERI	0.000638243	0.000507246	0.00037549			iPERI	0.00023779	0.000506993
iECT	0.000165196	0.000232437	0.000111395	0.000104194			iECT	0.000505269	0.000582214	0.000423909			iECT	0.000153306	0.000503797
iMOB	2.88e-06	1.53e-06	1.14e-06	5.05e-06			iMOB	0.000233902	0.000109293	4.69e-05			iMOB	2.65e-06	0.000130032
iPIR	9.47e-05	6.4e-05	5.39e-05	0.000141329			iPIR	0.000722751	9.43e-05	8.46e-05			iPIR	8.84823e-05	0.00030055
iTR	NaN	0.000437745	0.000125212	0.000232661			iTR	9.39e-05	0.000111757	0.000422245			iTR	0.000265206	0.000209301
iCA1	2.58e-05	2.62e-05	5.06e-06	6.36e-06			iCA1	1e-05	3.49e-05	2.19e-05			iCA1	1.5855e-05	2.22667e-05
iCA2	2e-06	3.62e-06	2.3e-05	1.59e-06			iCA2	5.06e-07	8.58e-06	7.6e-05			iCA2	7.5525e-06	2.8362e-05
iCA3	1.31e-05	2.42e-05	1.6e-05	1.87e-06			iCA3	3.72e-06	7.55e-05	2.11e-05			iCA3	1.37925e-05	3.344e-05
iDG	8.9e-06	1.61e-05	4.12e-06	2.56e-06			iDG	8.7e-06	0.000108562	4.31e-05			iDG	7.92e-06	5.3454e-05
iFC	NaN	NaN	NaN	NaN			iFC	NaN	NaN	NaN			iFC	NaN	NaN
iIG	NaN	NaN	NaN	NaN			iIG	NaN	NaN	NaN			iIG	NaN	NaN
iENTl	0.00031234	0.000122106	0.000129289	0.000123872			iENTl	0.000637783	0.00037613	0.000344298			iENTl	0.000171902	0.000452737
iENTm	4.03e-06	0.000546964	2.49e-06	1.15e-05			iENTm	0.000130996	0.000394621	0.000325527			iENTm	0.000141246	0.000283715
iPAR	2.33e-05	2.66e-05	2.99e-06	0			iPAR	0	0.00030507	6.83e-06			iPAR	1.32225e-05	0.000103967
iPOST	1.11e-05	9.57e-06	0.000146921	0			iPOST	0	1.71e-06	5.83e-06			iPOST	4.18978e-05	2.51333e-06
iPRE	3.45e-05	3.52e-06	3.92e-06	0			iPRE	0	5.94e-05	1.07e-05			iPRE	1.0485e-05	2.33667e-05
iSUB	2.21e-05	2.55e-05	1.22e-05	4.32e-06			iSUB	5.81e-05	9.68e-05	5.58e-05			iSUB	1.603e-05	7.02333e-05
iProS	NaN	NaN	NaN	NaN			iProS	NaN	NaN	NaN			iProS	NaN	NaN
iHATA	NaN	NaN	NaN	NaN			iHATA	NaN	NaN	NaN			iHATA	NaN	NaN
iAPr	NaN	NaN	NaN	NaN			iAPr	NaN	NaN	NaN			iAPr	NaN	NaN
iCLA	8.12e-05	0.000213054	0.000155176	0.000488863			iCLA	0.00206893	0.000210358	0.000422344			iCLA	0.000234573	0.000900545
iEPd	0.000110541	0.000173043	7.78e-05	0.000233217			iEPd	0.00119853	0.000130524	4.5e-05			iEPd	0.00014865	0.000458017
iEPv	0	3.68e-05	1.07e-05	0.000856487			iEPv	0.00064608	0.000264592	6.7e-05			iEPv	0.000225997	0.000325891
iBLA	0.000557526	0.00124305	0.000781275	0.00126214			iBLA	0.00175254	0.002473	0.00118742			iBLA	0.000960997	0.00180432
iBMA	2e-05	0.000120584	5.82e-05	1.62e-05			iBMA	5.53e-05	0.000271733	0.000297008			iBMA	5.3746e-05	0.000208014
iCP	0.000121946	0.000217079	0.000125766	0.000341222			iCP	0.000344152	0.000412196	0.000662091			iCP	0.000201503	0.000472813
iACB	3.2e-05	6.3e-05	2.43e-05	2.42e-05			iACB	8.63e-05	0.000319998	9.03e-05			iACB	3.5875e-05	0.000165533
iFS	0	1.87e-06	0	5.15e-06			iFS	7.71e-05	5.61e-06	0.000618751			iFS	1.755e-06	0.00023382
iOT	7.07e-06	2.89e-06	8.68e-07	6.38e-07			iOT	5.11e-05	0.000278669	3.18e-05			iOT	2.8665e-06	0.000120523
iSF	4.46e-07	NaN	6.36e-06	4.62e-07			iSF	3.11e-06	1.85e-05	5.67e-06			iSF	2.42267e-06	9.09333e-06
iBA	NaN	NaN	NaN	NaN			iBA	NaN	NaN	NaN			iBA	NaN	NaN
iCEA	1.08e-05	3.53e-05	2.73e-05	5.58e-05			iCEA	0.000121768	0.000131666	9.04e-05			iCEA	3.23e-05	0.000114611
iGPe	8.51e-06	1.84e-05	1.93e-05	0.000300661			iGPe	0.000193056	0.000638789	4.78e-05			iGPe	8.67177e-05	0.000293215
iGPi	0	5.8e-06	0	0			iGPi	0	7.18e-05	3.78e-06			iGPi	1.45e-06	2.51933e-05
iSI	9.02e-06	1.26e-05	9.5e-06	2.89e-07			iSI	2.91e-05	7.87e-05	1.54e-05			iSI	7.85225e-06	4.10667e-05
iMS	2.64e-06	0	2.85e-05	0			iMS	1.74e-06	0.000474352	2.66e-05			iMS	7.785e-06	0.000167564
iBST	1.7e-05	3.1e-05	0	3.18e-06			iBST	NaN	7.24e-05	2.33e-05			iBST	1.2795e-05	4.785e-05
iBAC	NaN	NaN	NaN	NaN			iBAC	NaN	NaN	NaN			iBAC	NaN	NaN
iVM	1.26e-05	2.35e-05	3.46e-06	9.04e-06			iVM	4.2e-06	2.02e-05	1.06e-05			iVM	1.215e-05	1.16667e-05
iVPLpc	NaN	NaN	NaN	NaN			iVPLpc	NaN	NaN	NaN			iVPLpc	NaN	NaN
iVPMpc	NaN	NaN	NaN	NaN			iVPMpc	NaN	NaN	NaN			iVPMpc	NaN	NaN
iPoT	NaN	NaN	NaN	NaN			iPoT	NaN	NaN	NaN			iPoT	NaN	NaN
iPP	NaN	NaN	NaN	NaN			iPP	NaN	NaN	NaN			iPP	NaN	NaN
iPOL	NaN	NaN	NaN	NaN			iPOL	NaN	NaN	NaN			iPOL	NaN	NaN
iSGN	NaN	NaN	NaN	NaN			iSGN	NaN	NaN	NaN			iSGN	NaN	NaN
iEth	NaN	NaN	NaN	NaN			iEth	NaN	NaN	NaN			iEth	NaN	NaN
iIAM	NaN	NaN	NaN	NaN			iIAM	NaN	NaN	NaN			iIAM	NaN	NaN
iIAD	NaN	NaN	NaN	NaN			iIAD	NaN	NaN	NaN			iIAD	NaN	NaN
iLD	5.82e-06	3.85e-06	1.06e-05	0			iLD	1.06e-05	4.03e-05	1.77e-05			iLD	5.0675e-06	2.28667e-05
iMD	3.14e-05	3.05e-05	6.15e-06	4.52e-05			iMD	2.01e-05	2.92e-05	5.32e-05			iMD	2.83125e-05	3.41667e-05
iPR	NaN	NaN	NaN	NaN			iPR	NaN	NaN	NaN			iPR	NaN	NaN
iXi	NaN	NaN	NaN	NaN			iXi	NaN	NaN	NaN			iXi	NaN	NaN
iPIL	NaN	NaN	NaN	NaN			iPIL	NaN	NaN	NaN			iPIL	NaN	NaN
iIntG	NaN	NaN	NaN	NaN			iIntG	NaN	NaN	NaN			iIntG	NaN	NaN
iSubG	NaN	NaN	NaN	NaN			iSubG	NaN	NaN	NaN			iSubG	NaN	NaN
iASO	NaN	NaN	NaN	NaN			iASO	NaN	NaN	NaN			iASO	NaN	NaN
iDMH	NaN	NaN	NaN	NaN			iDMH	NaN	NaN	NaN			iDMH	NaN	NaN
iVMPO	NaN	NaN	NaN	NaN			iVMPO	NaN	NaN	NaN			iVMPO	NaN	NaN
iAHN	NaN	NaN	NaN	NaN			iAHN	NaN	NaN	NaN			iAHN	NaN	NaN
iLM	NaN	NaN	NaN	NaN			iLM	NaN	NaN	NaN			iLM	NaN	NaN
iMMme	NaN	NaN	NaN	NaN			iMMme	NaN	NaN	NaN			iMMme	NaN	NaN
iMMl	NaN	NaN	NaN	NaN			iMMl	NaN	NaN	NaN			iMMl	NaN	NaN
iMMm	NaN	NaN	NaN	NaN			iMMm	NaN	NaN	NaN			iMMm	NaN	NaN
iMMp	NaN	NaN	NaN	NaN			iMMp	NaN	NaN	NaN			iMMp	NaN	NaN
iMMd	NaN	NaN	NaN	NaN			iMMd	NaN	NaN	NaN			iMMd	NaN	NaN
iSUM	NaN	NaN	NaN	NaN			iSUM	NaN	NaN	NaN			iSUM	NaN	NaN
iTMd	NaN	NaN	NaN	NaN			iTMd	NaN	NaN	NaN			iTMd	NaN	NaN
iTMv	NaN	NaN	NaN	NaN			iTMv	NaN	NaN	NaN			iTMv	NaN	NaN
iPeF	NaN	NaN	NaN	NaN			iPeF	NaN	NaN	NaN			iPeF	NaN	NaN
iME	NaN	NaN	NaN	NaN			iME	NaN	NaN	NaN			iME	NaN	NaN
iSCop	NaN	NaN	NaN	NaN			iSCop	NaN	NaN	NaN			iSCop	NaN	NaN
iSCsg	NaN	NaN	NaN	NaN			iSCsg	NaN	NaN	NaN			iSCsg	NaN	NaN
iSCzo	NaN	NaN	NaN	NaN			iSCzo	NaN	NaN	NaN			iSCzo	NaN	NaN
iICc	NaN	NaN	NaN	NaN			iICc	NaN	NaN	NaN			iICc	NaN	NaN
iICd	NaN	NaN	NaN	NaN			iICd	NaN	NaN	NaN			iICd	NaN	NaN
iICe	NaN	NaN	NaN	NaN			iICe	NaN	NaN	NaN			iICe	NaN	NaN
iNB	NaN	NaN	NaN	NaN			iNB	NaN	NaN	NaN			iNB	NaN	NaN
iSAG	NaN	NaN	NaN	NaN			iSAG	NaN	NaN	NaN			iSAG	NaN	NaN
iPBG	NaN	NaN	NaN	NaN			iPBG	NaN	NaN	NaN			iPBG	NaN	NaN
iMEV	NaN	NaN	NaN	NaN			iMEV	NaN	NaN	NaN			iMEV	NaN	NaN
iSCO	NaN	NaN	NaN	NaN			iSCO	NaN	NaN	NaN			iSCO	NaN	NaN
iSNr	0.000749572	0.00198796	0.000627166	0.00084716			iSNr	0.000896372	0.000172078	0.000441148			iSNr	0.00105296	0.000503199
iPN	NaN	NaN	NaN	NaN			iPN	NaN	NaN	NaN			iPN	NaN	NaN
iRPF	NaN	NaN	NaN	NaN			iRPF	NaN	NaN	NaN			iRPF	NaN	NaN
iMA3	NaN	NaN	NaN	NaN			iMA3	NaN	NaN	NaN			iMA3	NaN	NaN
iPa4	NaN	NaN	NaN	NaN			iPa4	NaN	NaN	NaN			iPa4	NaN	NaN
iDT	NaN	NaN	NaN	NaN			iDT	NaN	NaN	NaN			iDT	NaN	NaN
iMT	NaN	NaN	NaN	NaN			iMT	NaN	NaN	NaN			iMT	NaN	NaN
iSNc	0.000974451	0.00188724	0.0013564	0.00177907			iSNc	0.00246071	0.00108936	0.002697			iSNc	0.00149929	0.00208236
iPDTg	NaN	NaN	NaN	NaN			iPDTg	NaN	NaN	NaN			iPDTg	NaN	NaN
iP5	NaN	NaN	NaN	NaN			iP5	NaN	NaN	NaN			iP5	NaN	NaN
iAcs5	NaN	NaN	NaN	NaN			iAcs5	NaN	NaN	NaN			iAcs5	NaN	NaN
iPC5	NaN	NaN	NaN	NaN			iPC5	NaN	NaN	NaN			iPC5	NaN	NaN
iI5	NaN	NaN	NaN	NaN			iI5	NaN	NaN	NaN			iI5	NaN	NaN
iAP	NaN	NaN	NaN	NaN			iAP	NaN	NaN	NaN			iAP	NaN	NaN
iDCO	NaN	NaN	NaN	NaN			iDCO	NaN	NaN	NaN			iDCO	NaN	NaN
iVCO	NaN	NaN	NaN	NaN			iVCO	NaN	NaN	NaN			iVCO	NaN	NaN
iCU	NaN	NaN	NaN	NaN			iCU	NaN	NaN	NaN			iCU	NaN	NaN
iGR	NaN	NaN	NaN	NaN			iGR	NaN	NaN	NaN			iGR	NaN	NaN
iECU	NaN	NaN	NaN	NaN			iECU	NaN	NaN	NaN			iECU	NaN	NaN
iNTB	NaN	NaN	NaN	NaN			iNTB	NaN	NaN	NaN			iNTB	NaN	NaN
iNTS	NaN	NaN	NaN	NaN			iNTS	NaN	NaN	NaN			iNTS	NaN	NaN
iSPVC	NaN	NaN	NaN	NaN			iSPVC	NaN	NaN	NaN			iSPVC	NaN	NaN
iSPVI	NaN	NaN	NaN	NaN			iSPVI	NaN	NaN	NaN			iSPVI	NaN	NaN
iSPVO	NaN	NaN	NaN	NaN			iSPVO	NaN	NaN	NaN			iSPVO	NaN	NaN
iPa5	NaN	NaN	NaN	NaN			iPa5	NaN	NaN	NaN			iPa5	NaN	NaN
iVI	NaN	NaN	NaN	NaN			iVI	NaN	NaN	NaN			iVI	NaN	NaN
iVII	NaN	NaN	NaN	NaN			iVII	NaN	NaN	NaN			iVII	NaN	NaN
iACVII	NaN	NaN	NaN	NaN			iACVII	NaN	NaN	NaN			iACVII	NaN	NaN
iAMBd	NaN	NaN	NaN	NaN			iAMBd	NaN	NaN	NaN			iAMBd	NaN	NaN
iAMBv	NaN	NaN	NaN	NaN			iAMBv	NaN	NaN	NaN			iAMBv	NaN	NaN
iDMX	NaN	NaN	NaN	NaN			iDMX	NaN	NaN	NaN			iDMX	NaN	NaN
iGRN	NaN	NaN	NaN	NaN			iGRN	NaN	NaN	NaN			iGRN	NaN	NaN
iICB	NaN	NaN	NaN	NaN			iICB	NaN	NaN	NaN			iICB	NaN	NaN
iIO	NaN	NaN	NaN	NaN			iIO	NaN	NaN	NaN			iIO	NaN	NaN
iIRN	NaN	NaN	NaN	NaN			iIRN	NaN	NaN	NaN			iIRN	NaN	NaN
iISN	NaN	NaN	NaN	NaN			iISN	NaN	NaN	NaN			iISN	NaN	NaN
iLIN	NaN	NaN	NaN	NaN			iLIN	NaN	NaN	NaN			iLIN	NaN	NaN
iLRNm	NaN	NaN	NaN	NaN			iLRNm	NaN	NaN	NaN			iLRNm	NaN	NaN
iLRNp	NaN	NaN	NaN	NaN			iLRNp	NaN	NaN	NaN			iLRNp	NaN	NaN
iMARN	NaN	NaN	NaN	NaN			iMARN	NaN	NaN	NaN			iMARN	NaN	NaN
iMDRNd	NaN	NaN	NaN	NaN			iMDRNd	NaN	NaN	NaN			iMDRNd	NaN	NaN
iMDRNv	NaN	NaN	NaN	NaN			iMDRNv	NaN	NaN	NaN			iMDRNv	NaN	NaN
iPARN	NaN	NaN	NaN	NaN			iPARN	NaN	NaN	NaN			iPARN	NaN	NaN
iPAS	NaN	NaN	NaN	NaN			iPAS	NaN	NaN	NaN			iPAS	NaN	NaN
iPGRNd	NaN	NaN	NaN	NaN			iPGRNd	NaN	NaN	NaN			iPGRNd	NaN	NaN
iPGRNl	NaN	NaN	NaN	NaN			iPGRNl	NaN	NaN	NaN			iPGRNl	NaN	NaN
iNR	NaN	NaN	NaN	NaN			iNR	NaN	NaN	NaN			iNR	NaN	NaN
iPRP	NaN	NaN	NaN	NaN			iPRP	NaN	NaN	NaN			iPRP	NaN	NaN
iPPY	NaN	NaN	NaN	NaN			iPPY	NaN	NaN	NaN			iPPY	NaN	NaN
iLAV	NaN	NaN	NaN	NaN			iLAV	NaN	NaN	NaN			iLAV	NaN	NaN
iMV	NaN	NaN	NaN	NaN			iMV	NaN	NaN	NaN			iMV	NaN	NaN
iSPIV	NaN	NaN	NaN	NaN			iSPIV	NaN	NaN	NaN			iSPIV	NaN	NaN
iSUV	NaN	NaN	NaN	NaN			iSUV	NaN	NaN	NaN			iSUV	NaN	NaN
ix	NaN	NaN	NaN	NaN			ix	NaN	NaN	NaN			ix	NaN	NaN
iXII	NaN	NaN	NaN	NaN			iXII	NaN	NaN	NaN			iXII	NaN	NaN
iy	NaN	NaN	NaN	NaN			iy	NaN	NaN	NaN			iy	NaN	NaN
iLING	NaN	NaN	NaN	NaN			iLING	NaN	NaN	NaN			iLING	NaN	NaN
iCENT2	NaN	NaN	NaN	NaN			iCENT2	NaN	NaN	NaN			iCENT2	NaN	NaN
iCENT3	NaN	NaN	NaN	NaN			iCENT3	NaN	NaN	NaN			iCENT3	NaN	NaN
iCUL4_5	NaN	NaN	NaN	NaN			iCUL4_5	NaN	NaN	NaN			iCUL4_5	NaN	NaN
iDEC	NaN	NaN	NaN	NaN			iDEC	NaN	NaN	NaN			iDEC	NaN	NaN
iFOTU	NaN	NaN	NaN	NaN			iFOTU	NaN	NaN	NaN			iFOTU	NaN	NaN
iPYR	NaN	NaN	NaN	NaN			iPYR	NaN	NaN	NaN			iPYR	NaN	NaN
iUVU	NaN	NaN	NaN	NaN			iUVU	NaN	NaN	NaN			iUVU	NaN	NaN
iNOD	NaN	NaN	NaN	NaN			iNOD	NaN	NaN	NaN			iNOD	NaN	NaN
iSIM	NaN	NaN	NaN	NaN			iSIM	NaN	NaN	NaN			iSIM	NaN	NaN
iANcr1	NaN	NaN	NaN	NaN			iANcr1	NaN	NaN	NaN			iANcr1	NaN	NaN
iANcr2	NaN	NaN	NaN	NaN			iANcr2	NaN	NaN	NaN			iANcr2	NaN	NaN
iPRM	NaN	NaN	NaN	NaN			iPRM	NaN	NaN	NaN			iPRM	NaN	NaN
iCOPY	NaN	NaN	NaN	NaN			iCOPY	NaN	NaN	NaN			iCOPY	NaN	NaN
iPFL	NaN	NaN	NaN	NaN			iPFL	NaN	NaN	NaN			iPFL	NaN	NaN
iFL	NaN	NaN	NaN	NaN			iFL	NaN	NaN	NaN			iFL	NaN	NaN
iFN	NaN	NaN	NaN	NaN			iFN	NaN	NaN	NaN			iFN	NaN	NaN
iIP	NaN	NaN	NaN	NaN			iIP	NaN	NaN	NaN			iIP	NaN	NaN
iDN	NaN	NaN	NaN	NaN			iDN	NaN	NaN	NaN			iDN	NaN	NaN
iVeCB	NaN	NaN	NaN	NaN			iVeCB	NaN	NaN	NaN			iVeCB	NaN	NaN
iOB	8.12e-05	7.72e-05	2.21e-05	5.5e-05			iOB	NaN	9.99e-06	5.51e-05			iOB	5.8875e-05	3.2545e-05
iLS	6.31e-06	1e-05	5.67e-06	6.08e-07			iLS	2.95e-07	3.28e-05	2.74e-07			iLS	5.647e-06	1.1123e-05
iHY	8.39e-06	1.26e-05	2.86e-06	7.9e-06			iHY	4.07e-05	6.26e-05	1.51e-05			iHY	7.9375e-06	3.94667e-05
iMB	2.06e-05	3.57e-05	1.11e-05	4.86e-05			iMB	2.52e-05	7.77e-05	4.35e-05			iMB	2.9e-05	4.88e-05
iP	1.68e-05	8.62e-06	1.79e-05	2.92e-06			iP	2.7e-05	1.52e-05	2.17e-05			iP	1.156e-05	2.13e-05
iCOA	4.08e-07	5.23e-06	4.85e-06	1.01e-05			iCOA	0.000140847	0.000409072	0.000664794			iCOA	5.147e-06	0.000404904
iVL	5.91e-07	9.12e-06	3.91e-06	0			iVL	1.3e-05	5.15e-06	2.87e-06			iVL	3.40525e-06	7.00667e-06
iCT	1.55e-05	2.99e-05	8.36e-06	3.66e-06			iCT	1.11e-05	3.84e-05	3.87e-05			iCT	1.4355e-05	2.94e-05
cFRP	NaN	NaN	NaN	NaN			cFRP	NaN	NaN	NaN			cFRP	NaN	NaN
cMOp	4.79e-05	8.17e-05	0.000156262	0.000173346			cMOp	0.000473818	0.000215976	0.000350537			cMOp	0.000114802	0.000346777
cMOs	0.000282161	0.000246355	0.000437814	0.000201731			cMOs	0.000470241	0.000366894	0.000690566			cMOs	0.000292015	0.000509234
cSSp.n	2e-05	7.39e-05	0.000113861	0.000127419			cSSp.n	0.000222167	0.000154737	2.42e-05			cSSp.n	8.3795e-05	0.000133701
cSSp.bfd	8.28e-06	2.04e-05	1.22e-05	3.28e-07			cSSp.bfd	9.06e-05	0.000246707	7.27e-05			cSSp.bfd	1.0302e-05	0.000136669
cSSp.ll	4.38e-05	0.000113634	0.000118844	6.52e-05			cSSp.ll	0.000286304	0.000343982	0.000256314			cSSp.ll	8.53695e-05	0.000295533
cSSp.m	2.92e-05	1.99e-06	3.28e-05	2.69e-05			cSSp.m	0.000264845	0.000215909	3.38e-05			cSSp.m	2.27225e-05	0.000171518
cSSp.ul	3.77e-05	4.89e-05	9.69e-05	3.6e-05			cSSp.ul	0.000279644	7.32e-05	0.000175342			cSSp.ul	5.4875e-05	0.000176062
cSSp.tr	3.35e-05	4.64e-05	2.35e-05	5.19e-05			cSSp.tr	6.35e-05	0.000237059	6.23e-05			cSSp.tr	3.8825e-05	0.000120953
cSSp.un	2.61e-05	2.62e-06	0	6.8e-07			cSSp.un	0.000306332	4.85e-05	8.37e-05			cSSp.un	7.35e-06	0.000146177
cSSs	1.35e-05	1.87e-05	7.06e-05	2.99e-05			cSSs	0.000483691	0.00037968	8.28e-05			cSSs	3.3175e-05	0.00031539
cGU	7.43e-05	0.000120256	9.89e-05	0.000112713			cGU	0.000546339	0.000116213	1.82e-05			cGU	0.000101542	0.000226917
cVISC	8.62e-06	9.07e-05	4.82e-05	4.72e-05			cVISC	0.0012291	0.00071972	0.000157279			cVISC	4.868e-05	0.000702032
cAUDd	1.35e-05	5.28e-05	5.01e-05	1.3e-06			cAUDd	6.66e-05	0.000134881	7.31e-05			cAUDd	2.9425e-05	9.1527e-05
cAUDp	1.67e-05	6.38e-05	2.8e-05	1.43e-05			cAUDp	9.11e-05	0.000123548	5.88e-05			cAUDp	3.07e-05	9.11493e-05
cAUDpo	NaN	NaN	NaN	NaN			cAUDpo	NaN	NaN	NaN			cAUDpo	NaN	NaN
cAUDv	2.06e-05	6.06e-06	2.05e-05	1.11e-05			cAUDv	9.57e-05	0.000215618	3.76e-05			cAUDv	1.4565e-05	0.000116306
cVISal	2.1e-05	NaN	7.27e-06	2.44e-06			cVISal	0.000106327	1.67e-05	7.47e-05			cVISal	1.02367e-05	6.5909e-05
cVISam	1.46e-05	NaN	0	6.5e-07			cVISam	6.84e-05	6.42e-05	1.36e-05			cVISam	5.08333e-06	4.87333e-05
cVISl	1.7e-05	0	8.68e-05	0			cVISl	0.00030529	0.000185225	2.85e-05			cVISl	2.595e-05	0.000173005
cVISp	7.18e-06	2.39e-06	3.1e-06	7.35e-07			cVISp	0.000137868	4.88e-05	6.11e-05			cVISp	3.35125e-06	8.25893e-05
cVISpm	0	0	2.99e-06	0			cVISpm	0.000310692	0.000152	2.43e-05			cVISpm	7.475e-07	0.000162331
cVISli	NaN	NaN	NaN	NaN			cVISli	NaN	NaN	NaN			cVISli	NaN	NaN
cVISpor	NaN	NaN	NaN	NaN			cVISpor	NaN	NaN	NaN			cVISpor	NaN	NaN
cACAd	0.000316861	9.21e-05	0.000507527	0.000116087			cACAd	0.000430714	0.000312953	0.000553834			cACAd	0.000258144	0.0004325
cACAv	0.000158079	7.57e-05	9.52e-05	7.61e-05			cACAv	0.000175595	0.000156251	0.000368048			cACAv	0.00010127	0.000233298
cPL	0.000398	0.000243231	0.000432979	4.66e-05			cPL	0.000209634	0.000352323	0.000327465			cPL	0.000280202	0.000296474
cILA	4.65e-05	5.35e-05	0.00015174	2.12e-05			cILA	0	6.66e-05	0.00015042			cILA	6.8235e-05	7.234e-05
cORBl	0.000401782	0.000489207	0.00021794	3.32e-05			cORBl	0.000496244	0.000342151	0.000341723			cORBl	0.000285532	0.000393373
cORBm	4.12e-05	0.00031027	0.00035656	7.6e-06			cORBm	0.000279803	0.000136268	0.000175165			cORBm	0.000178907	0.000197079
cORBvl	0.00027321	0.000254026	0.000362112	0.000157464			cORBvl	0.000209704	0.000111576	0.000512308			cORBvl	0.000261703	0.000277863
cAId	0.000154037	0.000130675	6.53e-05	0.000103443			cAId	8.37e-05	0.00038959	0.000381556			cAId	0.000113364	0.000284949
cAIp	2.68e-05	6.61e-05	7.39e-06	6.68e-05			cAIp	0.000881918	0.00023909	0.000462127			cAIp	4.17725e-05	0.000527712
cAIv	0.000149368	0.000127688	2.41e-05	2.79e-05			cAIv	7.53e-05	9.96e-05	5.15e-06			cAIv	8.2264e-05	6.00167e-05
cRSPagl	1.61e-06	NaN	0	6.84e-06			cRSPagl	8.21e-05	0.00012975	0.000125447			cRSPagl	2.81667e-06	0.000112432
cRSPd	1.65e-05	3.35e-05	1.35e-05	3.13e-07			cRSPd	0.000119817	0.000102135	0.000110512			cRSPd	1.59532e-05	0.000110821
cRSPv	3.09e-05	6.14e-05	4.99e-05	1.48e-06			cRSPv	3.44e-05	6.37e-05	6.25e-05			cRSPv	3.592e-05	5.35333e-05
cVISa	NaN	NaN	NaN	NaN			cVISa	NaN	NaN	NaN			cVISa	NaN	NaN
cVISrl	NaN	NaN	NaN	NaN			cVISrl	NaN	NaN	NaN			cVISrl	NaN	NaN
cTEa	5.1e-05	2.3e-05	4.98e-05	1.6e-05			cTEa	0.000249718	0.00010657	0.00014117			cTEa	3.495e-05	0.000165819
cPERI	0.000178654	1.73e-05	7.89e-05	8.33e-05			cPERI	0.000645671	0.000264603	0.000197401			cPERI	8.95385e-05	0.000369225
cECT	6.61e-05	9.46e-06	7.59e-05	4.67e-05			cECT	0.000491184	0.000347729	0.00015242			cECT	4.954e-05	0.000330444
cMOB	3.06e-06	NaN	7.69e-07	0			cMOB	0.000234735	2.29e-05	2.18e-05			cMOB	1.27633e-06	9.3145e-05
cPIR	3.23e-05	2.5e-05	3.35e-05	3.98e-05			cPIR	0.000141429	0.000109728	6.2e-05			cPIR	3.265e-05	0.000104386
cTR	1.26e-05	1.42e-05	2.02e-05	4.49e-06			cTR	0.000186839	9.38e-05	1.53e-05			cTR	1.28725e-05	9.86463e-05
cCA1	1.89e-05	1.71e-05	4.7e-06	1.44e-06			cCA1	2.03e-05	6.38e-05	1.2e-05			cCA1	1.0535e-05	3.20333e-05
cCA2	2.83e-06	5.19e-06	3.74e-06	0			cCA2	5.48e-06	0	2.4e-05			cCA2	2.94e-06	9.82667e-06
cCA3	1.25e-05	5.55e-06	3.23e-06	3.11e-06			cCA3	9.62e-06	7.57e-05	1e-05			cCA3	6.0975e-06	3.17733e-05
cDG	1.95e-05	1.3e-05	2.74e-06	1.42e-07			cDG	1.65e-05	6.57e-05	1.48e-05			cDG	8.8455e-06	3.23333e-05
cFC	NaN	NaN	NaN	NaN			cFC	NaN	NaN	NaN			cFC	NaN	NaN
cIG	NaN	NaN	NaN	NaN			cIG	NaN	NaN	NaN			cIG	NaN	NaN
cENTl	7.65e-05	3.1e-05	9.25e-05	5.83e-05			cENTl	0.000422078	0.000271971	0.000156007			cENTl	6.4575e-05	0.000283352
cENTm	2.3e-06	5.5e-06	0	0			cENTm	0.00019082	0.000249911	6.87e-06			cENTm	1.95e-06	0.0001492
cPAR	1.88e-05	1.22e-05	6.26e-06	0			cPAR	2.89e-05	0.000237647	1.13e-05			cPAR	9.315e-06	9.26157e-05
cPOST	3.07e-05	0	9.16e-06	0			cPOST	4.14e-05	0.000199899	1.14e-05			cPOST	9.965e-06	8.4233e-05
cPRE	3.34e-05	6.6e-06	1.47e-06	0			cPRE	1.65e-05	0.000124727	1.58e-05			cPRE	1.03675e-05	5.23423e-05
cSUB	2.11e-05	1.19e-05	5.38e-06	6.29e-08			cSUB	9.87e-06	5.24e-05	1.6e-05			cSUB	9.61073e-06	2.609e-05
cProS	NaN	NaN	NaN	NaN			cProS	NaN	NaN	NaN			cProS	NaN	NaN
cHATA	NaN	NaN	NaN	NaN			cHATA	NaN	NaN	NaN			cHATA	NaN	NaN
cAPr	NaN	NaN	NaN	NaN			cAPr	NaN	NaN	NaN			cAPr	NaN	NaN
cCLA	2.64e-05	2.45e-05	5.27e-05	8.77e-05			cCLA	0.00034955	4.17e-05	0			cCLA	4.7825e-05	0.000130417
cEPd	1.07e-05	2.38e-05	2.32e-05	3.34e-05			cEPd	0.000143487	2.56e-05	0.000112189			cEPd	2.2775e-05	9.37587e-05
cEPv	1.49e-05	4.22e-06	0.000140237	8.45e-05			cEPv	6.53e-05	0.000187296	2.57e-06			cEPv	6.09642e-05	8.50553e-05
cBLA	0.000290206	5.68e-05	0.000341109	0.000131236			cBLA	0.000223447	0.00084559	0.000716737			cBLA	0.000204838	0.000595258
cBMA	6.45e-06	1.42e-05	5.03e-05	8.28e-05			cBMA	0.000120709	2.98e-05	5.11e-07			cBMA	3.84375e-05	5.034e-05
cCP	3.68e-05	3.33e-05	4.24e-05	2.5e-05			cCP	0.000153565	0.00012321	0.000102972			cCP	3.4375e-05	0.000126582
cACB	1.87e-05	4.32e-05	1.05e-05	3.46e-05			cACB	0.000130813	0.00010086	4.2e-05			cACB	2.675e-05	9.12243e-05
cFS	0	4.05e-06	2.48e-05	4.7e-05			cFS	4.06e-05	2.38e-05	0.000309299			cFS	1.89625e-05	0.000124566
cOT	7.09e-07	0	1.26e-05	7.51e-07			cOT	6.4e-05	0.000150944	7.34e-06			cOT	3.515e-06	7.40947e-05
cSF	2.12e-07	NaN	2.54e-05	0			cSF	1.69e-06	2.2e-06	5.28e-06			cSF	8.53733e-06	3.05667e-06
cBA	NaN	NaN	NaN	NaN			cBA	NaN	NaN	NaN			cBA	NaN	NaN
cCEA	1.17e-05	1.44e-05	2.92e-06	6.28e-06			cCEA	9.21e-05	3.52e-05	4.51e-05			cCEA	8.825e-06	5.74667e-05
cGPe	4.43e-07	3.24e-05	2.01e-06	3.05e-07			cGPe	5.03e-05	3.58e-05	3.16e-05			cGPe	8.7895e-06	3.92333e-05
cGPi	0	0	0	0			cGPi	2.59e-05	0.000135702	0			cGPi	0	5.38673e-05
cSI	1.37e-06	5.79e-06	3.43e-06	1.39e-06			cSI	0.000129057	1.5e-05	1.34e-05			cSI	2.995e-06	5.24857e-05
cMS	5.12e-06	7.94e-06	4.43e-06	0			cMS	0	9.3e-05	1.87e-06			cMS	4.3725e-06	3.16233e-05
cBST	4.08e-06	9.53e-06	1.32e-06	6.59e-07			cBST	NaN	4.54e-06	1.81e-05			cBST	3.89725e-06	1.132e-05
cBAC	NaN	NaN	NaN	NaN			cBAC	NaN	NaN	NaN			cBAC	NaN	NaN
cVM	9.2e-06	1.01e-05	1.04e-05	6.67e-06			cVM	2.55e-05	4.82e-05	1.28e-05			cVM	9.0925e-06	2.88333e-05
cVPLpc	NaN	NaN	NaN	NaN			cVPLpc	NaN	NaN	NaN			cVPLpc	NaN	NaN
cVPMpc	NaN	NaN	NaN	NaN			cVPMpc	NaN	NaN	NaN			cVPMpc	NaN	NaN
cPoT	NaN	NaN	NaN	NaN			cPoT	NaN	NaN	NaN			cPoT	NaN	NaN
cPP	NaN	NaN	NaN	NaN			cPP	NaN	NaN	NaN			cPP	NaN	NaN
cPOL	NaN	NaN	NaN	NaN			cPOL	NaN	NaN	NaN			cPOL	NaN	NaN
cSGN	NaN	NaN	NaN	NaN			cSGN	NaN	NaN	NaN			cSGN	NaN	NaN
cEth	NaN	NaN	NaN	NaN			cEth	NaN	NaN	NaN			cEth	NaN	NaN
cIAM	NaN	NaN	NaN	NaN			cIAM	NaN	NaN	NaN			cIAM	NaN	NaN
cIAD	NaN	NaN	NaN	NaN			cIAD	NaN	NaN	NaN			cIAD	NaN	NaN
cLD	0	0	2.7e-05	4.03e-06			cLD	1.69e-05	8.79e-06	4.56e-06			cLD	7.7575e-06	1.00833e-05
cMD	2.95e-05	6.68e-06	1.19e-05	1.72e-06			cMD	3.44e-06	1.92e-05	4.71e-06			cMD	1.245e-05	9.11667e-06
cPR	NaN	NaN	NaN	NaN			cPR	NaN	NaN	NaN			cPR	NaN	NaN
cXi	NaN	NaN	NaN	NaN			cXi	NaN	NaN	NaN			cXi	NaN	NaN
cPIL	NaN	NaN	NaN	NaN			cPIL	NaN	NaN	NaN			cPIL	NaN	NaN
cIntG	NaN	NaN	NaN	NaN			cIntG	NaN	NaN	NaN			cIntG	NaN	NaN
cSubG	NaN	NaN	NaN	NaN			cSubG	NaN	NaN	NaN			cSubG	NaN	NaN
cASO	NaN	NaN	NaN	NaN			cASO	NaN	NaN	NaN			cASO	NaN	NaN
cDMH	NaN	NaN	NaN	NaN			cDMH	NaN	NaN	NaN			cDMH	NaN	NaN
cVMPO	NaN	NaN	NaN	NaN			cVMPO	NaN	NaN	NaN			cVMPO	NaN	NaN
cAHN	NaN	NaN	NaN	NaN			cAHN	NaN	NaN	NaN			cAHN	NaN	NaN
cLM	NaN	NaN	NaN	NaN			cLM	NaN	NaN	NaN			cLM	NaN	NaN
cMMme	NaN	NaN	NaN	NaN			cMMme	NaN	NaN	NaN			cMMme	NaN	NaN
cMMl	NaN	NaN	NaN	NaN			cMMl	NaN	NaN	NaN			cMMl	NaN	NaN
cMMm	NaN	NaN	NaN	NaN			cMMm	NaN	NaN	NaN			cMMm	NaN	NaN
cMMp	NaN	NaN	NaN	NaN			cMMp	NaN	NaN	NaN			cMMp	NaN	NaN
cMMd	NaN	NaN	NaN	NaN			cMMd	NaN	NaN	NaN			cMMd	NaN	NaN
cSUM	NaN	NaN	NaN	NaN			cSUM	NaN	NaN	NaN			cSUM	NaN	NaN
cTMd	NaN	NaN	NaN	NaN			cTMd	NaN	NaN	NaN			cTMd	NaN	NaN
cTMv	NaN	NaN	NaN	NaN			cTMv	NaN	NaN	NaN			cTMv	NaN	NaN
cPeF	NaN	NaN	NaN	NaN			cPeF	NaN	NaN	NaN			cPeF	NaN	NaN
cME	NaN	NaN	NaN	NaN			cME	NaN	NaN	NaN			cME	NaN	NaN
cSCop	NaN	NaN	NaN	NaN			cSCop	NaN	NaN	NaN			cSCop	NaN	NaN
cSCsg	NaN	NaN	NaN	NaN			cSCsg	NaN	NaN	NaN			cSCsg	NaN	NaN
cSCzo	NaN	NaN	NaN	NaN			cSCzo	NaN	NaN	NaN			cSCzo	NaN	NaN
cICc	NaN	NaN	NaN	NaN			cICc	NaN	NaN	NaN			cICc	NaN	NaN
cICd	NaN	NaN	NaN	NaN			cICd	NaN	NaN	NaN			cICd	NaN	NaN
cICe	NaN	NaN	NaN	NaN			cICe	NaN	NaN	NaN			cICe	NaN	NaN
cNB	NaN	NaN	NaN	NaN			cNB	NaN	NaN	NaN			cNB	NaN	NaN
cSAG	NaN	NaN	NaN	NaN			cSAG	NaN	NaN	NaN			cSAG	NaN	NaN
cPBG	NaN	NaN	NaN	NaN			cPBG	NaN	NaN	NaN			cPBG	NaN	NaN
cMEV	NaN	NaN	NaN	NaN			cMEV	NaN	NaN	NaN			cMEV	NaN	NaN
cSCO	NaN	NaN	NaN	NaN			cSCO	NaN	NaN	NaN			cSCO	NaN	NaN
cSNr	1.54e-05	1.16e-05	4.69e-07	3.12e-05			cSNr	3.58e-06	9.64e-06	1.82e-05			cSNr	1.46673e-05	1.04733e-05
cPN	NaN	NaN	NaN	NaN			cPN	NaN	NaN	NaN			cPN	NaN	NaN
cRPF	NaN	NaN	NaN	NaN			cRPF	NaN	NaN	NaN			cRPF	NaN	NaN
cMA3	NaN	NaN	NaN	NaN			cMA3	NaN	NaN	NaN			cMA3	NaN	NaN
cPa4	NaN	NaN	NaN	NaN			cPa4	NaN	NaN	NaN			cPa4	NaN	NaN
cDT	NaN	NaN	NaN	NaN			cDT	NaN	NaN	NaN			cDT	NaN	NaN
cMT	NaN	NaN	NaN	NaN			cMT	NaN	NaN	NaN			cMT	NaN	NaN
cSNc	8.54e-06	0.000108449	8.53e-06	7.77e-06			cSNc	9.25e-06	2.86e-05	1.01e-05			cSNc	3.33222e-05	1.59833e-05
cPDTg	NaN	NaN	NaN	NaN			cPDTg	NaN	NaN	NaN			cPDTg	NaN	NaN
cP5	NaN	NaN	NaN	NaN			cP5	NaN	NaN	NaN			cP5	NaN	NaN
cAcs5	NaN	NaN	NaN	NaN			cAcs5	NaN	NaN	NaN			cAcs5	NaN	NaN
cPC5	NaN	NaN	NaN	NaN			cPC5	NaN	NaN	NaN			cPC5	NaN	NaN
cI5	NaN	NaN	NaN	NaN			cI5	NaN	NaN	NaN			cI5	NaN	NaN
cAP	NaN	NaN	NaN	NaN			cAP	NaN	NaN	NaN			cAP	NaN	NaN
cDCO	NaN	NaN	NaN	NaN			cDCO	NaN	NaN	NaN			cDCO	NaN	NaN
cVCO	NaN	NaN	NaN	NaN			cVCO	NaN	NaN	NaN			cVCO	NaN	NaN
cCU	NaN	NaN	NaN	NaN			cCU	NaN	NaN	NaN			cCU	NaN	NaN
cGR	NaN	NaN	NaN	NaN			cGR	NaN	NaN	NaN			cGR	NaN	NaN
cECU	NaN	NaN	NaN	NaN			cECU	NaN	NaN	NaN			cECU	NaN	NaN
cNTB	NaN	NaN	NaN	NaN			cNTB	NaN	NaN	NaN			cNTB	NaN	NaN
cNTS	NaN	NaN	NaN	NaN			cNTS	NaN	NaN	NaN			cNTS	NaN	NaN
cSPVC	NaN	NaN	NaN	NaN			cSPVC	NaN	NaN	NaN			cSPVC	NaN	NaN
cSPVI	NaN	NaN	NaN	NaN			cSPVI	NaN	NaN	NaN			cSPVI	NaN	NaN
cSPVO	NaN	NaN	NaN	NaN			cSPVO	NaN	NaN	NaN			cSPVO	NaN	NaN
cPa5	NaN	NaN	NaN	NaN			cPa5	NaN	NaN	NaN			cPa5	NaN	NaN
cVI	NaN	NaN	NaN	NaN			cVI	NaN	NaN	NaN			cVI	NaN	NaN
cVII	NaN	NaN	NaN	NaN			cVII	NaN	NaN	NaN			cVII	NaN	NaN
cACVII	NaN	NaN	NaN	NaN			cACVII	NaN	NaN	NaN			cACVII	NaN	NaN
cAMBd	NaN	NaN	NaN	NaN			cAMBd	NaN	NaN	NaN			cAMBd	NaN	NaN
cAMBv	NaN	NaN	NaN	NaN			cAMBv	NaN	NaN	NaN			cAMBv	NaN	NaN
cDMX	NaN	NaN	NaN	NaN			cDMX	NaN	NaN	NaN			cDMX	NaN	NaN
cGRN	NaN	NaN	NaN	NaN			cGRN	NaN	NaN	NaN			cGRN	NaN	NaN
cICB	NaN	NaN	NaN	NaN			cICB	NaN	NaN	NaN			cICB	NaN	NaN
cIO	NaN	NaN	NaN	NaN			cIO	NaN	NaN	NaN			cIO	NaN	NaN
cIRN	NaN	NaN	NaN	NaN			cIRN	NaN	NaN	NaN			cIRN	NaN	NaN
cISN	NaN	NaN	NaN	NaN			cISN	NaN	NaN	NaN			cISN	NaN	NaN
cLIN	NaN	NaN	NaN	NaN			cLIN	NaN	NaN	NaN			cLIN	NaN	NaN
cLRNm	NaN	NaN	NaN	NaN			cLRNm	NaN	NaN	NaN			cLRNm	NaN	NaN
cLRNp	NaN	NaN	NaN	NaN			cLRNp	NaN	NaN	NaN			cLRNp	NaN	NaN
cMARN	NaN	NaN	NaN	NaN			cMARN	NaN	NaN	NaN			cMARN	NaN	NaN
cMDRNd	NaN	NaN	NaN	NaN			cMDRNd	NaN	NaN	NaN			cMDRNd	NaN	NaN
cMDRNv	NaN	NaN	NaN	NaN			cMDRNv	NaN	NaN	NaN			cMDRNv	NaN	NaN
cPARN	NaN	NaN	NaN	NaN			cPARN	NaN	NaN	NaN			cPARN	NaN	NaN
cPAS	NaN	NaN	NaN	NaN			cPAS	NaN	NaN	NaN			cPAS	NaN	NaN
cPGRNd	NaN	NaN	NaN	NaN			cPGRNd	NaN	NaN	NaN			cPGRNd	NaN	NaN
cPGRNl	NaN	NaN	NaN	NaN			cPGRNl	NaN	NaN	NaN			cPGRNl	NaN	NaN
cNR	NaN	NaN	NaN	NaN			cNR	NaN	NaN	NaN			cNR	NaN	NaN
cPRP	NaN	NaN	NaN	NaN			cPRP	NaN	NaN	NaN			cPRP	NaN	NaN
cPPY	NaN	NaN	NaN	NaN			cPPY	NaN	NaN	NaN			cPPY	NaN	NaN
cLAV	NaN	NaN	NaN	NaN			cLAV	NaN	NaN	NaN			cLAV	NaN	NaN
cMV	NaN	NaN	NaN	NaN			cMV	NaN	NaN	NaN			cMV	NaN	NaN
cSPIV	NaN	NaN	NaN	NaN			cSPIV	NaN	NaN	NaN			cSPIV	NaN	NaN
cSUV	NaN	NaN	NaN	NaN			cSUV	NaN	NaN	NaN			cSUV	NaN	NaN
cx	NaN	NaN	NaN	NaN			cx	NaN	NaN	NaN			cx	NaN	NaN
cXII	NaN	NaN	NaN	NaN			cXII	NaN	NaN	NaN			cXII	NaN	NaN
cy	NaN	NaN	NaN	NaN			cy	NaN	NaN	NaN			cy	NaN	NaN
cLING	NaN	NaN	NaN	NaN			cLING	NaN	NaN	NaN			cLING	NaN	NaN
cCENT2	NaN	NaN	NaN	NaN			cCENT2	NaN	NaN	NaN			cCENT2	NaN	NaN
cCENT3	NaN	NaN	NaN	NaN			cCENT3	NaN	NaN	NaN			cCENT3	NaN	NaN
cCUL4_5	NaN	NaN	NaN	NaN			cCUL4_5	NaN	NaN	NaN			cCUL4_5	NaN	NaN
cDEC	NaN	NaN	NaN	NaN			cDEC	NaN	NaN	NaN			cDEC	NaN	NaN
cFOTU	NaN	NaN	NaN	NaN			cFOTU	NaN	NaN	NaN			cFOTU	NaN	NaN
cPYR	NaN	NaN	NaN	NaN			cPYR	NaN	NaN	NaN			cPYR	NaN	NaN
cUVU	NaN	NaN	NaN	NaN			cUVU	NaN	NaN	NaN			cUVU	NaN	NaN
cNOD	NaN	NaN	NaN	NaN			cNOD	NaN	NaN	NaN			cNOD	NaN	NaN
cSIM	NaN	NaN	NaN	NaN			cSIM	NaN	NaN	NaN			cSIM	NaN	NaN
cANcr1	NaN	NaN	NaN	NaN			cANcr1	NaN	NaN	NaN			cANcr1	NaN	NaN
cANcr2	NaN	NaN	NaN	NaN			cANcr2	NaN	NaN	NaN			cANcr2	NaN	NaN
cPRM	NaN	NaN	NaN	NaN			cPRM	NaN	NaN	NaN			cPRM	NaN	NaN
cCOPY	NaN	NaN	NaN	NaN			cCOPY	NaN	NaN	NaN			cCOPY	NaN	NaN
cPFL	NaN	NaN	NaN	NaN			cPFL	NaN	NaN	NaN			cPFL	NaN	NaN
cFL	NaN	NaN	NaN	NaN			cFL	NaN	NaN	NaN			cFL	NaN	NaN
cFN	NaN	NaN	NaN	NaN			cFN	NaN	NaN	NaN			cFN	NaN	NaN
cIP	NaN	NaN	NaN	NaN			cIP	NaN	NaN	NaN			cIP	NaN	NaN
cDN	NaN	NaN	NaN	NaN			cDN	NaN	NaN	NaN			cDN	NaN	NaN
cVeCB	NaN	NaN	NaN	NaN			cVeCB	NaN	NaN	NaN			cVeCB	NaN	NaN
cOB	1.41e-05	1.36e-05	5.92e-05	1.8e-05			cOB	NaN	0.000111157	2.13e-05			cOB	2.6225e-05	6.62285e-05
cLS	1.64e-05	3.19e-06	4.66e-06	2.98e-07			cLS	1.19e-05	2.17e-05	1.97e-05			cLS	6.137e-06	1.77667e-05
cHY	1.08e-05	1.28e-05	8e-06	1.79e-06			cHY	4.42e-05	6.76e-05	2.25e-05			cHY	8.3475e-06	4.47667e-05
cMB	2.28e-05	1.39e-05	6.1e-06	3.54e-07			cMB	1.7e-05	9.45e-05	1.53e-05			cMB	1.07885e-05	4.22667e-05
cP	4.54e-06	1.13e-05	1.36e-05	8.09e-07			cP	2.68e-05	2.4e-05	6.73e-06			cP	7.56225e-06	1.91767e-05
cCOA	1.69e-07	1.33e-05	1.09e-06	5.6e-06			cCOA	3.3e-05	0.000197232	1.63e-05			cCOA	5.03975e-06	8.21773e-05
cVL	1.94e-06	0	2.98e-06	0			cVL	1.53e-05	9.15e-06	1.66e-05			cVL	1.23e-06	1.36833e-05
cCT	2.24e-05	2.02e-05	1.21e-05	2.58e-06			cCT	1.63e-05	5.91e-05	1.29e-05			cCT	1.432e-05	2.94333e-05

## Sheet: Table S2
Supplementary table 2: Gene model results for each individual gene (outgoing, incoming, and combined effects)
Outgoing effect													Incoming effect														Combined effect
Gene No.	Gene_Names	gamma (seed scaling)	alpha (amplification/clearance)	beta (global diffusitive rate)	s (directionality)	Pearson's R (3 MPI, Log10-transformed)	Pearson's R (6 MPI, Log10-transformed)	Average Pearson's R ( Log10-transformed)	CCC at 3 MPI (concordance correlation coefficients, Log10-transformed)	CCC at 6 MPI (concordance correlation coefficients, Log10-transformed)	Average CCC(Log10-transformed)		Gene No.	Gene_Names	gamma (seed scaling)	alpha (amplification/clearance)	beta (global diffusitive rate)	s (directionality)	Pearson's R (3 MPI, Log10-transformed)	Pearson's R (6 MPI, Log10-transformed)	Average Pearson's R ( Log10-transformed)	CCC at 3 MPI (concordance correlation coefficients, Log10-transformed)	CCC at 6 MPI (concordance correlation coefficients, Log10-transformed)	Average CCC(Log10-transformed)			Gene No.	Gene_Names	gamma (seed scaling)	alpha (amplification/clearance)	beta (global diffusitive rate)	s (directionality)	Pearson's R (3 MPI, Log10-transformed)	Pearson's R (6 MPI, Log10-transformed)	Average Pearson's R ( Log10-transformed)	CCC at 3 MPI (concordance correlation coefficients, Log10-transformed)	CCC at 6 MPI (concordance correlation coefficients, Log10-transformed)	Average CCC(Log10-transformed)
925	Dok5	0.00595125	0.323785	0.150886	0.847798	0.744137	0.708024	0.72608	0.741216	0.702504	0.72186		1464	Grid2ip	0.00559465	0.36196	0.910155	0.983919	0.672755	0.733371	0.703063	0.67189	0.720288	0.696089			2426	Pde1a	0.00662193	0.291434	0.28062	0.515281	0.701062	0.705042	0.703052	0.699738	0.70199	0.700864
3039	Sgk3	0.00480289	0.3475	0.321859	0.909729	0.6891	0.723845	0.706472	0.688619	0.72062	0.70462		383	Bmp3	0.00551358	0.333476	1.28065	0.0429559	0.676758	0.718606	0.697682	0.676379	0.7156	0.69599			925	Dok5	0.00588914	0.309142	0.189854	0.696288	0.717149	0.686426	0.701788	0.715866	0.683944	0.699905
2750	Rai14	0.00582698	0.323449	0.154088	0.818669	0.726004	0.692478	0.709241	0.722466	0.68655	0.704508		3425	Tcf7l2	0.00623858	0.335547	0.839298	0.97505	0.68169	0.714406	0.698048	0.681683	0.709936	0.69581			2052	Mpped1	0.00691198	0.285199	0.281111	0.542677	0.69987	0.68718	0.693525	0.698609	0.684683	0.691646
3124	Slc2a3	0.00595573	0.324156	0.179624	0.87269	0.702909	0.713513	0.708211	0.699996	0.707234	0.703615		3086	Slc17a6	0.00764155	0.300826	1.35026	0.979466	0.669737	0.716658	0.693198	0.669498	0.713206	0.691352			383	Bmp3	0.00801654	0.272444	0.257163	0.375355	0.70082	0.697006	0.698913	0.695614	0.68688	0.691247
383	Bmp3	0.0075141	0.300206	0.125436	0.799487	0.727024	0.695239	0.711131	0.718231	0.681427	0.699829		3401	Tanc1	0.00538384	0.359138	4.60453	0.99507	0.659167	0.727203	0.693185	0.659142	0.720876	0.690009			776	Ctgf	0.00576328	0.319537	0.136687	0.693359	0.705515	0.671297	0.688406	0.705281	0.670367	0.687824
776	Ctgf	0.00629964	0.318854	0.13767	0.85277	0.715518	0.685167	0.700342	0.714008	0.682	0.698004		2636	Prkcd	0.00635606	0.355698	0.685446	0.987005	0.668663	0.728653	0.698658	0.666735	0.710352	0.688544			3124	Slc2a3	0.00681529	0.286486	0.241892	0.731863	0.680977	0.695763	0.68837	0.680091	0.693646	0.686869
30	9430020K01Rik	0.00480672	0.342667	0.254125	0.89108	0.684955	0.711903	0.698429	0.684655	0.709588	0.697122		2097	Myl4	0.00737129	0.288439	2.02047	0.129264	0.709718	0.675301	0.69251	0.70705	0.668816	0.687933			3122	Slc2a12	0.00623738	0.307531	0.219054	0.614117	0.686327	0.68205	0.684189	0.685352	0.678856	0.682104
1941	Lzts1	0.00589212	0.328417	0.212045	0.890547	0.721194	0.680796	0.700995	0.719001	0.674911	0.696956		169	Amotl1	0.00487148	0.365624	0.400592	0.969941	0.671908	0.705526	0.688717	0.671812	0.702503	0.687157			2762	Rapgef4	0.00610651	0.308534	0.196624	0.744088	0.691634	0.672641	0.682138	0.69122	0.671304	0.681262
674	Cnr1	0.00508564	0.3391	0.227316	0.898323	0.712901	0.680138	0.696519	0.712901	0.679442	0.696171		740	Creg1	0.00789271	0.303161	1.66534	0.994828	0.656841	0.725635	0.691238	0.656264	0.715814	0.686039			3285	Sstr2	0.00561844	0.319111	0.229469	0.540265	0.70377	0.66594	0.684855	0.700746	0.660124	0.680435
2762	Rapgef4	0.00580151	0.33241	0.197108	0.89049	0.704408	0.691916	0.698162	0.702407	0.686138	0.694273		3547	Tnnt1	0.00489356	0.343427	0.682775	0.965924	0.667561	0.703013	0.685287	0.667022	0.702816	0.684919			758	Crym	0.00669318	0.299199	0.316202	0.601074	0.694823	0.669552	0.682187	0.693084	0.665409	0.679247
2990	Sema3a	0.00564992	0.323514	0.153593	0.795611	0.668055	0.721401	0.694728	0.666384	0.717663	0.692024		129	Agt	0.00576262	0.355284	0.642435	0.971926	0.673572	0.699583	0.686577	0.673557	0.694546	0.684052			1490	Gsg1l	0.00524043	0.335429	0.305879	0.758743	0.680041	0.686143	0.683092	0.677951	0.680008	0.678979
2176	Ngef	0.0052164	0.341776	0.303013	0.899626	0.671356	0.715928	0.693642	0.670023	0.710531	0.690277		3741	Vopp1	0.00866972	0.248575	0.732368	0.153828	0.700238	0.668737	0.684488	0.698977	0.668376	0.683677			2750	Rai14	0.00573269	0.316866	0.204539	0.695738	0.706488	0.655573	0.681031	0.703442	0.650703	0.677072
3454	Thra	0.00622915	0.315033	0.155921	0.81345	0.704238	0.682307	0.693272	0.702254	0.67782	0.690037		3844	Zic1	0.00551338	0.389489	1.22685	0.980632	0.687805	0.697903	0.692854	0.686778	0.680028	0.683403			1428	Gpr26	0.00615178	0.310994	0.23755	0.678101	0.683668	0.673897	0.678783	0.682694	0.671271	0.676983
2048	Moxd1	0.00643239	0.307472	0.161923	0.773613	0.69058	0.696277	0.693428	0.688044	0.691248	0.689646		9	1810041L15Rik	0.0054177	0.359977	0.700933	0.985358	0.662047	0.707397	0.684722	0.661957	0.70209	0.682023			2784	Rasl11b	0.010125	0.243463	0.311371	0.429475	0.686186	0.673354	0.67977	0.684463	0.668637	0.67655
1576	Hpcal4	0.00576313	0.325934	0.200378	0.860151	0.707825	0.677268	0.692546	0.706222	0.672861	0.689542		2536	Plekhg1	0.00551629	0.372081	0.679527	0.987412	0.667225	0.70803	0.687628	0.66661	0.696273	0.681441			1923	Ltk	0.00802036	0.268073	0.249676	0.654099	0.685024	0.671405	0.678214	0.683969	0.668708	0.676339
2159	Neto1	0.00538803	0.336367	0.268111	0.894586	0.689592	0.693439	0.691516	0.688898	0.690051	0.689475		423	Cachd1	0.00507237	0.388779	2.93378	0.98344	0.663641	0.708321	0.685981	0.663637	0.69911	0.681373			1762	Kcnj4	0.00638051	0.306205	0.20036	0.508384	0.667934	0.694117	0.681025	0.66536	0.687192	0.676276
3285	Sstr2	0.00541167	0.335333	0.27795	0.847329	0.70232	0.68727	0.694795	0.698755	0.679728	0.689241		3385	Syt9	0.00620692	0.355444	0.453116	0.995579	0.670904	0.707243	0.689073	0.668797	0.692183	0.68049			2798	Rbp4	0.00599344	0.312748	0.242406	0.639053	0.698227	0.658601	0.678414	0.696042	0.654058	0.67505
2569	Podn	0.0060248	0.320703	0.151896	0.820659	0.719382	0.664185	0.691784	0.716848	0.659242	0.688045		2784	Rasl11b	0.0067654	0.280228	1.20456	0.0669137	0.651545	0.710725	0.681135	0.650166	0.709968	0.680067			3066	Sipa1l1	0.0058124	0.316175	0.235409	0.663879	0.668342	0.684179	0.67626	0.667782	0.682131	0.674956
1612	Icam5	0.00620268	0.315171	0.227616	0.824434	0.693628	0.688622	0.691125	0.691317	0.683261	0.687289		445	Calb2	0.0112683	0.262974	0.853544	0.979958	0.672349	0.686869	0.679609	0.672248	0.682954	0.677601			2085	Mup2	0.00777551	0.274908	0.421759	0.532475	0.694052	0.663319	0.678686	0.691678	0.657907	0.674793
997	Ehbp1l1	0.00545923	0.33782	0.20794	0.898248	0.693485	0.685357	0.689421	0.692615	0.681557	0.687086		1703	Itih3	0.0052564	0.35615	0.760348	0.96552	0.672504	0.683394	0.677949	0.671856	0.681698	0.676777			3370	Synpr	0.00606263	0.311494	0.303173	0.673185	0.680888	0.673703	0.677296	0.679215	0.670078	0.674647
1242	Fzd3	0.00706809	0.302366	0.132231	0.745103	0.69364	0.693851	0.693746	0.688751	0.685378	0.687064		3195	Slitrk6	0.00641127	0.348545	0.528096	0.993992	0.660441	0.714608	0.687524	0.657481	0.695407	0.676444			1242	Fzd3	0.00723713	0.283103	0.212486	0.634316	0.671145	0.681452	0.676299	0.669479	0.677856	0.673668
231	Arhgap26	0.00564735	0.335293	0.217275	0.883165	0.708797	0.670704	0.689751	0.706204	0.664079	0.685141		2455	Pdzrn3	0.0061951	0.298789	1.60996	0.0430873	0.652585	0.702068	0.677327	0.652225	0.700071	0.676148			1576	Hpcal4	0.00634571	0.302807	0.202204	0.721653	0.685282	0.663699	0.67449	0.684635	0.661832	0.673233
988	Efnb2	0.00609721	0.322745	0.173306	0.866886	0.67059	0.708995	0.689792	0.667572	0.702036	0.684804		2481	Phactr4	0.00441012	0.355028	0.550799	0.958073	0.667711	0.685306	0.676509	0.665781	0.684834	0.675307			1183	Fhl2	0.00764118	0.27614	0.302102	0.492314	0.680856	0.673071	0.676964	0.678594	0.667839	0.673217
2376	Parm1	0.00587967	0.331439	0.160376	0.894875	0.69923	0.675961	0.687595	0.697288	0.670682	0.683985		1298	Gbx2	0.00543013	0.342785	0.35924	0.970146	0.670485	0.680422	0.675454	0.670376	0.679169	0.674772			718	Cort	0.00889256	0.259361	0.260851	0.561271	0.695644	0.657047	0.676346	0.693941	0.652301	0.673121
3157	Slc4a10	0.00557987	0.331193	0.195766	0.881929	0.699965	0.67553	0.687747	0.697826	0.669958	0.683892		1845	Lef1	0.00585014	0.345614	0.446706	0.985738	0.650231	0.703382	0.676807	0.649863	0.69702	0.673442			2832	Rgs12	0.00595067	0.316055	0.189154	0.733769	0.677146	0.667924	0.672535	0.676363	0.665411	0.670887
2043	Mmp16	0.00599486	0.319571	0.202514	0.841104	0.697123	0.674975	0.686049	0.695616	0.671409	0.683512		1748	Kcng4	0.00607279	0.300274	1.07967	0.958723	0.65889	0.68796	0.673425	0.656919	0.687226	0.672072			1082	Exosc8	0.0064584	0.302479	0.206185	0.819625	0.677683	0.664999	0.671341	0.677495	0.663975	0.670735
897	Dlgap2	0.0057349	0.333766	0.224203	0.871568	0.683934	0.693002	0.688468	0.681306	0.685521	0.683414		2052	Mpped1	0.00623206	0.285648	0.756833	0.14701	0.662429	0.681469	0.671949	0.660922	0.680194	0.670558			2209	Nov	0.0109339	0.236006	0.256866	0.39039	0.667379	0.686355	0.676867	0.663645	0.677429	0.670537
2832	Rgs12	0.00566808	0.33748	0.22888	0.896355	0.6856	0.689662	0.687631	0.683592	0.683041	0.683317		2557	Plxnd1	0.00609523	0.297466	0.76102	0.125137	0.628419	0.709809	0.669114	0.628411	0.709152	0.668782			2048	Moxd1	0.00640912	0.302165	0.197652	0.613344	0.675054	0.670139	0.672596	0.673746	0.667075	0.670411
424	Cacna1e	0.00545822	0.330172	0.192782	0.863675	0.690396	0.67774	0.684068	0.690143	0.676387	0.683265		3848	Zmat4	0.00524481	0.322188	0.604442	0.988258	0.642819	0.696752	0.669785	0.641326	0.695976	0.668651			897	Dlgap2	0.00601981	0.313716	0.183656	0.592208	0.665701	0.679435	0.672568	0.664643	0.67609	0.670366
540	Cdh13	0.00503031	0.337756	0.167837	0.863263	0.689858	0.678261	0.68406	0.689469	0.676761	0.683115		505	Cckbr	0.00680047	0.287009	1.46877	0.0491794	0.633029	0.704119	0.668574	0.632805	0.702098	0.667451			2176	Ngef	0.00558998	0.325333	0.199578	0.693216	0.66132	0.684343	0.672832	0.660124	0.680433	0.670278
1769	Kcnk2	0.00491334	0.344665	0.279337	0.886011	0.677753	0.687772	0.682763	0.677714	0.686803	0.682259		2521	Plcb4	0.00465683	0.34583	0.664548	0.964794	0.647647	0.687286	0.667466	0.647033	0.687282	0.667158			1707	Itpka	0.0070132	0.289309	0.219571	0.441177	0.674705	0.670479	0.672592	0.673135	0.666305	0.66972
3368	Synpo	0.00571337	0.329983	0.217973	0.844632	0.692582	0.682933	0.687757	0.689152	0.675002	0.682077		1342	Glra1	0.00743927	0.306472	4.28801	0.968802	0.654768	0.681939	0.668353	0.654757	0.679276	0.667017			1566	Homer1	0.00631032	0.312373	0.355696	0.458321	0.693365	0.660564	0.676964	0.688382	0.650467	0.669425
3133	Slc35a2	0.00586403	0.329726	0.181673	0.89209	0.68037	0.69306	0.686715	0.677509	0.68549	0.681499		3564	Tpd52l1	0.0052001	0.370498	0.728647	0.99692	0.644481	0.694338	0.66941	0.644234	0.686994	0.665614			231	Arhgap26	0.00629412	0.303279	0.214549	0.768627	0.684531	0.656915	0.670723	0.683586	0.654771	0.669179
792	Ctxn1	0.00549454	0.332634	0.193378	0.871627	0.680145	0.687309	0.683727	0.679132	0.683498	0.681315		16	3632451O06Rik	0.00629452	0.296486	0.64608	0.954322	0.650828	0.682062	0.666445	0.649326	0.681462	0.665394			2557	Plxnd1	0.00747884	0.28484	0.264757	0.474274	0.665952	0.689798	0.677875	0.660334	0.677863	0.669098
11	2010300C02Rik	0.00576238	0.327853	0.205999	0.863273	0.680789	0.685962	0.683375	0.679582	0.681685	0.680634		434	Cacng3	0.00710442	0.276602	0.928519	0.0839592	0.626254	0.702605	0.66443	0.626154	0.702448	0.664301			3454	Thra	0.00666132	0.296493	0.178485	0.69601	0.677421	0.663503	0.670462	0.676633	0.661201	0.668917
52	Ablim2	0.00503405	0.344027	0.277491	0.90819	0.682612	0.681659	0.682136	0.682201	0.678818	0.680509		1045	Epha8	0.00486462	0.374285	0.291822	0.961741	0.665122	0.668254	0.666688	0.665119	0.663263	0.664191			1162	Fcrls	0.00683222	0.296995	0.174905	0.770891	0.668811	0.669602	0.669206	0.668201	0.667744	0.667972
1490	Gsg1l	0.00489749	0.350159	0.581137	0.911989	0.664931	0.701439	0.683185	0.663437	0.696098	0.679767		2750	Rai14	0.00581547	0.301914	0.274012	0.368817	0.683977	0.643995	0.663986	0.683917	0.643987	0.663952			3157	Slc4a10	0.00649031	0.296854	0.206327	0.755459	0.679566	0.658376	0.668971	0.678621	0.656168	0.667395
1203	Fnbp1l	0.00484319	0.344837	0.355631	0.89298	0.673672	0.690033	0.681853	0.67294	0.686585	0.679763		3165	Slc6a11	0.00536556	0.341933	0.398228	0.963902	0.6629	0.664881	0.66389	0.6625	0.66431	0.663405			2129	Ndel1	0.00735032	0.283262	0.280453	0.74212	0.675664	0.661866	0.668765	0.675044	0.659717	0.66738
1762	Kcnj4	0.00606855	0.329008	0.203355	0.853867	0.683797	0.690969	0.687383	0.67923	0.679927	0.679578		1453	Grb10	0.00561047	0.353926	0.467204	0.95907	0.659756	0.669184	0.66447	0.659752	0.666595	0.663174			2195	Nlk	0.00661874	0.299508	0.278582	0.687259	0.66963	0.670409	0.67002	0.667952	0.666482	0.667217
3460	Tiam2	0.00560894	0.337069	0.241065	0.879452	0.673586	0.696111	0.684848	0.671055	0.687988	0.679521		1119	Fam189a2	0.00502479	0.368896	0.551551	0.98211	0.645505	0.684949	0.665227	0.645487	0.680255	0.662871			1520	Hcn1	0.0072014	0.283314	0.252556	0.694182	0.681017	0.653973	0.667495	0.680592	0.652768	0.66668
1238	Fxyd6	0.00573925	0.322794	0.143419	0.857023	0.706319	0.655081	0.6807	0.705615	0.653166	0.679391		854	Ddc	0.00578655	0.33501	0.75509	0.952535	0.667936	0.658254	0.663095	0.667902	0.65756	0.662731			15	3110035E14Rik	0.00920731	0.254497	0.323753	0.388378	0.685376	0.654782	0.670079	0.683424	0.649831	0.666628
894	Dlg2	0.00580784	0.32778	0.205467	0.869365	0.678859	0.685255	0.682057	0.67757	0.680938	0.679254		2085	Mup2	0.00675899	0.277751	1.00533	0.208518	0.666329	0.66096	0.663645	0.665077	0.659914	0.662496			3133	Slc35a2	0.0069778	0.288435	0.209294	0.782433	0.666995	0.669753	0.668374	0.665949	0.667011	0.66648
2479	Phactr1	0.00559666	0.338693	0.292541	0.903125	0.695204	0.670696	0.68295	0.693502	0.664503	0.679003		669	Cnksr3	0.00482203	0.364042	1.05187	0.977068	0.652803	0.674241	0.663522	0.652604	0.672241	0.662423			2336	Oxtr	0.00687395	0.287593	0.253164	0.780851	0.676284	0.658596	0.66744	0.675756	0.657056	0.666406
3435	Tesc	0.00517767	0.343532	0.305082	0.907418	0.669763	0.691991	0.680877	0.669238	0.688576	0.678907		1492	Gss	0.00459424	0.367524	1.05356	0.972805	0.652557	0.673437	0.662997	0.651868	0.672692	0.66228			3194	Slitrk4	0.00699034	0.288192	0.195884	0.799041	0.666053	0.667509	0.666781	0.665872	0.666528	0.6662
36	A830018L16Rik	0.00691248	0.300308	0.164049	0.737198	0.69367	0.674718	0.684194	0.689643	0.667484	0.678564		1050	Epn3	0.00452472	0.376044	0.45734	0.989107	0.646082	0.680857	0.66347	0.646035	0.677399	0.661717			894	Dlg2	0.00611104	0.310621	0.200434	0.712421	0.667151	0.667262	0.667207	0.666713	0.665495	0.666104
1162	Fcrls	0.00679774	0.321705	0.137949	0.851539	0.677415	0.688043	0.682729	0.674721	0.681846	0.678284		3012	Serpinb1b	0.00712274	0.333022	0.791287	0.966766	0.66884	0.655766	0.662303	0.668828	0.653808	0.661318			273	Asgr1	0.00884956	0.260578	0.330057	0.82865	0.659809	0.673019	0.666414	0.659668	0.671817	0.665742
1707	Itpka	0.00623931	0.320857	0.193578	0.830752	0.69964	0.666745	0.683192	0.696497	0.659712	0.678105		337	B4galt1	0.00690555	0.301628	0.287402	0.943757	0.65877	0.664026	0.661398	0.658543	0.663865	0.661204			3039	Sgk3	0.00551766	0.334173	0.163907	0.770457	0.668158	0.670872	0.669515	0.666089	0.664262	0.665176
2209	Nov	0.00876247	0.275219	0.0996701	0.692638	0.70744	0.667819	0.68763	0.699791	0.656154	0.677973		447	Calcb	0.00584895	0.319893	1.09045	0.940586	0.664462	0.658801	0.661631	0.663669	0.658698	0.661183			2167	Nfib	0.00671893	0.295786	0.426383	0.675015	0.691685	0.643408	0.667547	0.689976	0.639994	0.664985
1291	Gas7	0.00551188	0.33387	0.202593	0.869863	0.68709	0.6722	0.679645	0.686458	0.669222	0.67784		2267	Ntng1	0.00782827	0.27994	0.502618	0.979178	0.646308	0.676469	0.661388	0.645229	0.676385	0.660807			1614	Icosl	0.00661285	0.298102	0.228324	0.756028	0.671944	0.660132	0.666038	0.671369	0.658233	0.664801
3066	Sipa1l1	0.00579284	0.329728	0.231442	0.853153	0.671595	0.691215	0.681405	0.669614	0.685754	0.677684		3817	Zfhx3	0.00591296	0.348746	0.266453	0.97249	0.654642	0.671736	0.663189	0.654385	0.666984	0.660684			845	Dbp	0.00594667	0.321849	0.19023	0.717547	0.679244	0.658507	0.668876	0.676775	0.652609	0.664692
2541	Plk2	0.00551822	0.331118	0.191283	0.843766	0.676306	0.686382	0.681344	0.674374	0.680892	0.677633		141	Akap12	0.00473096	0.341556	0.560962	0.947691	0.6475	0.67556	0.66153	0.646065	0.675196	0.660631			1075	Etv5	0.00602972	0.315654	0.210215	0.724291	0.686596	0.646866	0.666731	0.685446	0.643651	0.664548
351	Bag1	0.00516111	0.339402	0.208594	0.894711	0.690142	0.667219	0.67868	0.689755	0.665438	0.677597		179	Ankrd24	0.00682862	0.303104	0.4098	0.96211	0.65396	0.66768	0.66082	0.653617	0.667578	0.660597			3368	Synpo	0.00660234	0.299215	0.197007	0.592827	0.667927	0.668829	0.668378	0.665562	0.663435	0.664498
2426	Pde1a	0.00705842	0.310796	0.175934	0.839685	0.701464	0.67307	0.687267	0.69455	0.66051	0.67753		925	Dok5	0.00685793	0.281791	0.254834	0.329827	0.679431	0.641826	0.660628	0.679174	0.641815	0.660494			743	Crhbp	0.0084637	0.264521	0.204314	0.658628	0.672942	0.661045	0.666993	0.671564	0.657352	0.664458
2926	Ryr1	0.00517072	0.348027	0.343163	0.924209	0.664972	0.6927	0.678836	0.664792	0.690148	0.67747		2370	Pappa2	0.00627262	0.312186	0.576502	0.962758	0.647001	0.674788	0.660894	0.646228	0.674637	0.660432			2376	Parm1	0.00638461	0.302713	0.188758	0.831054	0.674686	0.655521	0.665104	0.674278	0.654278	0.664278
2633	Prkar2b	0.00498831	0.344098	0.301959	0.907947	0.681686	0.676099	0.678892	0.681247	0.673285	0.677266		689	Col15a1	0.00459104	0.355626	0.488726	0.969317	0.650153	0.671597	0.660875	0.649283	0.671545	0.660414			3655	Tyro3	0.0063062	0.3071	0.204574	0.619652	0.662329	0.671242	0.666786	0.660917	0.667461	0.664189
845	Dbp	0.00579116	0.338534	0.246629	0.893338	0.694992	0.669736	0.682364	0.6923	0.662129	0.677215		3369	Synpo2	0.00553319	0.367842	0.260195	0.986943	0.64678	0.686335	0.666557	0.645338	0.674601	0.659969			988	Efnb2	0.00607948	0.314174	0.162816	0.651299	0.646803	0.686324	0.666563	0.645125	0.681881	0.663503
874	Dgkb	0.00534336	0.337568	0.24448	0.908185	0.67643	0.681456	0.678943	0.675778	0.6777	0.676739		15	3110035E14Rik	0.00745362	0.273653	1.29524	0.0356378	0.650992	0.669108	0.66005	0.650799	0.669031	0.659915			1657	Il34	0.00637134	0.306402	0.197291	0.701212	0.670546	0.661913	0.66623	0.66886	0.657768	0.663314
3746	Vstm2a	0.00557597	0.332175	0.237881	0.899727	0.690209	0.665985	0.678097	0.689769	0.663616	0.676693		2426	Pde1a	0.00682087	0.282332	0.547842	0.17939	0.646461	0.673406	0.659934	0.64637	0.673382	0.659876			1944	Mafb	0.00703132	0.293757	0.265442	0.568983	0.675364	0.659199	0.667282	0.672911	0.653595	0.663253
2052	Mpped1	0.00718471	0.312795	0.166334	0.832357	0.719533	0.652283	0.685908	0.712426	0.64081	0.676618		3718	Vangl1	0.00551295	0.358668	0.402395	0.994239	0.638871	0.6876	0.663235	0.63832	0.680815	0.659567			792	Ctxn1	0.0059322	0.315743	0.160571	0.717032	0.667217	0.662072	0.664644	0.666554	0.659741	0.663147
3404	Tat	0.006048	0.3312	0.203347	0.905769	0.671748	0.690788	0.681268	0.669308	0.683733	0.67652		2798	Rbp4	0.00638662	0.287929	0.383837	0.234575	0.67741	0.640954	0.659182	0.677232	0.640946	0.659089			403	Btg3	0.00576941	0.321739	0.222359	0.767317	0.668877	0.660189	0.664533	0.66821	0.65793	0.66307
3194	Slitrk4	0.00639835	0.324323	0.148553	0.898989	0.671495	0.692256	0.681875	0.668676	0.684152	0.676414		2875	Rock2	0.00706187	0.270676	0.601511	0.16856	0.664012	0.654435	0.659223	0.663295	0.654146	0.65872			3710	Usp46	0.00719282	0.286753	0.229802	0.683316	0.67179	0.658506	0.665148	0.670215	0.655289	0.662752
1746	Kcng1	0.00739588	0.2987	0.124662	0.815947	0.696198	0.666175	0.681186	0.693336	0.659344	0.67634		1183	Fhl2	0.00713131	0.271482	0.864386	0.109075	0.63743	0.680738	0.659084	0.63675	0.680575	0.658663			3404	Tat	0.00662589	0.298584	0.216262	0.813686	0.66086	0.667769	0.664314	0.659888	0.66532	0.662604
356	Bap1	0.00551932	0.332145	0.181394	0.872868	0.691129	0.666639	0.678884	0.689799	0.662875	0.676337		1039	Epha1	0.0073589	0.310956	0.478516	0.988431	0.63496	0.689553	0.662256	0.634266	0.683043	0.658655			2397	Pcdha10	0.00722063	0.283471	0.261451	0.676851	0.672232	0.656595	0.664414	0.671129	0.654033	0.662581
238	Arhgdig	0.00546094	0.335393	0.224406	0.882827	0.723132	0.633033	0.678082	0.722178	0.630314	0.676246		1954	Manba	0.00591425	0.314296	0.530748	0.994683	0.637599	0.680052	0.658826	0.637488	0.679727	0.658607			11	2010300C02Rik	0.0062166	0.308949	0.180675	0.609708	0.660057	0.667939	0.663998	0.659453	0.665608	0.662531
3141	Slc35f1	0.00563784	0.322699	0.140933	0.855709	0.681157	0.673219	0.677188	0.680652	0.67171	0.676181		1669	Inpp4b	0.00534266	0.371441	0.271275	0.985617	0.65231	0.670821	0.661565	0.652096	0.665016	0.658556			3741	Vopp1	0.00877298	0.263085	0.270434	0.549963	0.696115	0.638276	0.667195	0.693027	0.631548	0.662287
1261	Gabrb3	0.00555394	0.32424	0.215551	0.83507	0.683067	0.67129	0.677179	0.682612	0.669603	0.676107		143	Akap2	0.00560988	0.336331	0.326521	0.986319	0.643178	0.676456	0.659817	0.643114	0.673975	0.658544			1662	Impg1	0.00729275	0.297727	0.246779	0.773494	0.660528	0.672915	0.666721	0.658016	0.666403	0.662209
311	Atp8a1	0.00525527	0.338488	0.220516	0.888244	0.69442	0.661261	0.67784	0.693792	0.658318	0.676055		207	Apbb2	0.00595534	0.295115	0.747595	0.963981	0.632823	0.687824	0.660324	0.630784	0.686275	0.65853			485	Cbfa2t3	0.00623139	0.31103	0.230051	0.772231	0.680474	0.647819	0.664147	0.67941	0.644893	0.662152
354	Baiap2	0.00565452	0.331698	0.241654	0.866994	0.688805	0.672407	0.680606	0.686244	0.665558	0.675901		972	Ece2	0.0053163	0.350577	0.315677	0.960551	0.657656	0.659995	0.658825	0.657503	0.659074	0.658289			665	Cmtm3	0.00680556	0.303758	0.293986	0.813611	0.66613	0.666362	0.666246	0.663474	0.660799	0.662136
1104	Fam120a	0.00546238	0.332051	0.180874	0.874586	0.698605	0.656733	0.677669	0.697598	0.653726	0.675662		1028	Enox2	0.00551184	0.369754	1.07089	0.991223	0.654002	0.671268	0.662635	0.653545	0.662796	0.65817			2043	Mmp16	0.00632393	0.302924	0.227176	0.749905	0.671729	0.655015	0.663372	0.671037	0.653159	0.662098
1574	Hpca	0.00533268	0.339074	0.223367	0.907887	0.67749	0.677545	0.677517	0.676924	0.674346	0.675635		1744	Kcne4	0.00484084	0.364747	0.770215	0.982613	0.651379	0.666063	0.658721	0.651085	0.665029	0.658057			674	Cnr1	0.00543061	0.332233	0.156038	0.795898	0.679424	0.646435	0.662929	0.679209	0.644939	0.662074
2160	Neto2	0.00522037	0.343016	0.289264	0.884307	0.672951	0.682354	0.677653	0.672136	0.678709	0.675422		2834	Rgs16	0.0108943	0.270453	0.428716	0.992958	0.647617	0.675871	0.661744	0.647013	0.668304	0.657659			2541	Plk2	0.00600583	0.313029	0.164564	0.645982	0.662207	0.666312	0.664259	0.660993	0.66279	0.661891
1010	Elfn1	0.00553732	0.330462	0.152999	0.875749	0.686335	0.666528	0.676432	0.685873	0.664597	0.675235		3013	Serpinb1c	0.00441819	0.369742	0.4318	0.940686	0.655391	0.66242	0.658906	0.652496	0.662411	0.657453			1747	Kcng3	0.00654756	0.310735	0.204735	0.79305	0.690901	0.636735	0.663818	0.689989	0.633658	0.661823
1058	Erbb4	0.00541305	0.333809	0.155447	0.900996	0.669098	0.683231	0.676164	0.668748	0.681278	0.675013		778	Cthrc1	0.00530191	0.321013	0.537795	0.938584	0.651883	0.663802	0.657842	0.651086	0.663504	0.657295			36	A830018L16Rik	0.00744552	0.281865	0.25329	0.650827	0.670763	0.660545	0.665654	0.668343	0.655119	0.661731
599	Chrm4	0.00496229	0.341882	0.224559	0.877891	0.664029	0.688334	0.676182	0.663713	0.686272	0.674993		3285	Sstr2	0.00632053	0.301892	0.356925	0.132941	0.665484	0.65013	0.657807	0.665163	0.648392	0.656777			2266	Ntn1	0.00533243	0.356812	0.573073	0.947217	0.674967	0.652007	0.663487	0.674769	0.648685	0.661727
704	Col6a2	0.00517851	0.333945	0.193863	0.870468	0.679897	0.670939	0.675418	0.679835	0.670108	0.674972		341	B630019K06Rik	0.0052735	0.35295	0.571049	0.953411	0.661446	0.652531	0.656988	0.661063	0.652028	0.656545			3576	Trappc10	0.0064155	0.306529	0.239239	0.790384	0.682086	0.644931	0.663508	0.681041	0.642369	0.661705
3034	Sfrp1	0.00556819	0.337257	0.235762	0.889397	0.679084	0.67558	0.677332	0.678092	0.671791	0.674941		3040	Sgpp2	0.00469782	0.350971	0.4527	0.943041	0.653695	0.659898	0.656796	0.652863	0.659819	0.656341			3777	Wnt7b	0.00884314	0.26413	0.31138	0.749417	0.691625	0.63849	0.665057	0.689664	0.633739	0.661702
2986	Sec61a2	0.00598148	0.314682	0.17346	0.79745	0.698209	0.654341	0.676275	0.697416	0.652463	0.67494		1979	Mast4	0.00579728	0.321358	1.65802	0.952691	0.651274	0.662955	0.657115	0.649217	0.66274	0.655979			496	Ccdc3	0.00934877	0.258351	0.208548	0.657115	0.690741	0.643098	0.66692	0.687447	0.635935	0.661691
439	Cacybp	0.0061458	0.337936	0.293105	0.945326	0.705225	0.653153	0.679189	0.703274	0.646311	0.674792		182	Ankrd34c	0.00621377	0.291596	0.81805	0.948707	0.644422	0.668906	0.656664	0.643019	0.667823	0.655421			1804	Kit	0.00633132	0.302372	0.393995	0.644673	0.67072	0.653547	0.662133	0.670478	0.652548	0.661513
3655	Tyro3	0.00589064	0.332285	0.247721	0.887193	0.679756	0.680883	0.680319	0.676805	0.672757	0.674781		2662	Prss12	0.00811369	0.259496	0.847105	0.187806	0.673406	0.637362	0.655384	0.673363	0.63736	0.655361			1593	Hspa1l	0.00797119	0.270523	0.168524	0.695936	0.673241	0.653518	0.663379	0.672254	0.650761	0.661507
1441	Gpr88	0.00458271	0.3536	0.387851	0.899163	0.626929	0.724964	0.675946	0.626675	0.722603	0.674639		2209	Nov	0.00579123	0.304423	1.21446	0.0581116	0.60892	0.702082	0.655501	0.60891	0.701755	0.655333			848	Dcbld2	0.00629296	0.303112	0.38268	0.785916	0.684206	0.643831	0.664018	0.682144	0.640577	0.661361
1657	Il34	0.00583348	0.331543	0.220508	0.870656	0.682517	0.677775	0.680146	0.679327	0.669632	0.67448		2454	Pdzd8	0.0054618	0.31885	0.757762	0.92993	0.65093	0.661642	0.656286	0.64916	0.660852	0.655006			3563	Tpbg	0.0052052	0.338485	0.256547	0.814698	0.669627	0.655922	0.662775	0.669055	0.653512	0.661283
2927	S100a10	0.00523374	0.344874	0.399859	0.910078	0.680176	0.674127	0.677151	0.679015	0.669571	0.674293		1521	Hcn2	0.00420519	0.3649	0.432694	0.933494	0.650129	0.661418	0.655773	0.648286	0.661264	0.654775			2569	Podn	0.0064229	0.303287	0.150467	0.646581	0.681061	0.646636	0.663848	0.679368	0.642777	0.661072
2850	Rin1	0.00556035	0.326947	0.23151	0.850598	0.672757	0.679006	0.675882	0.671758	0.67557	0.673664		2147	Nefh	0.0049534	0.325397	0.508582	0.945901	0.643313	0.668673	0.655993	0.641779	0.667272	0.654525			2290	Nxph4	0.00550849	0.338388	0.375038	0.844671	0.650896	0.672684	0.66179	0.650596	0.671436	0.661016
1503	Gucy1a3	0.00511345	0.350219	0.367492	0.923112	0.655811	0.701934	0.678873	0.653606	0.693395	0.6735		2774	Rasd1	0.005428	0.366685	1.25796	0.991804	0.637736	0.678386	0.658061	0.637497	0.67131	0.654404			744	Crhr1	0.00640034	0.304679	0.398351	0.809574	0.66349	0.663679	0.663585	0.661495	0.660273	0.660884
2772	Rasal1	0.00659647	0.318055	0.157349	0.845949	0.702498	0.657264	0.679881	0.698266	0.648476	0.673371		1713	Iyd	0.00685544	0.315805	1.01401	1	0.633867	0.677319	0.655593	0.633807	0.6737	0.653754			2076	Mtmr12	0.00825418	0.270046	0.392746	0.482761	0.684615	0.647037	0.665826	0.681231	0.640005	0.660618
2552	Plxna4	0.00541705	0.33555	0.241842	0.867824	0.698734	0.650281	0.674508	0.698172	0.64836	0.673266		964	E130012A19Rik	0.00827409	0.260668	1.62524	0.104799	0.638133	0.670409	0.654271	0.638014	0.669473	0.653743			2159	Neto1	0.00570866	0.32455	0.19474	0.73342	0.662173	0.662932	0.662552	0.661297	0.659799	0.660548
2815	Reln	0.0050156	0.342904	0.188897	0.879287	0.672643	0.6747	0.673672	0.672598	0.6739	0.673249		96	Adarb1	0.00499184	0.339119	0.391546	0.989566	0.638747	0.668539	0.653643	0.638645	0.66838	0.653513			3070	Six1	0.00931771	0.253301	0.240136	0.711041	0.642688	0.68503	0.663859	0.640906	0.680035	0.660471
3370	Synpr	0.00625453	0.327998	0.269808	0.834715	0.693821	0.664526	0.679174	0.689723	0.656465	0.673094		1092	F2r	0.00593733	0.323542	0.259154	0.94155	0.662154	0.645629	0.653892	0.662148	0.644764	0.653456			997	Ehbp1l1	0.0058141	0.32465	0.159765	0.801655	0.67265	0.65315	0.6629	0.671476	0.649445	0.660461
2120	Ncam2	0.00533192	0.340601	0.246038	0.906337	0.696525	0.652658	0.674591	0.696039	0.650057	0.673048		1063	Ero1lb	0.00489273	0.35154	0.442969	1	0.635336	0.672765	0.654051	0.635335	0.671246	0.653291			2514	Pknox2	0.00634889	0.305924	0.19049	0.738597	0.66848	0.656679	0.662579	0.667272	0.653599	0.660436
2898	Rps6ka2	0.00563798	0.326996	0.14701	0.849038	0.672952	0.677654	0.675303	0.671808	0.674242	0.673025		2994	Sema3f	0.00503194	0.367689	0.747409	0.956203	0.659242	0.649439	0.654341	0.659199	0.647208	0.653203			3278	Ssbp2	0.00608472	0.313466	0.162324	0.84462	0.664498	0.659284	0.661891	0.663826	0.656993	0.660409
3164	Slc6a1	0.00547527	0.335066	0.182214	0.891932	0.672826	0.674834	0.67383	0.672587	0.673142	0.672864		718	Cort	0.00945577	0.242745	0.473959	0.322048	0.666597	0.640773	0.653685	0.665694	0.640592	0.653143			434	Cacng3	0.00830545	0.270507	0.278815	0.432209	0.662953	0.670357	0.666655	0.659177	0.661356	0.660266
2520	Plcb1	0.00541171	0.337195	0.244838	0.88562	0.672946	0.67734	0.675143	0.672049	0.673559	0.672804		638	Clcn5	0.0050716	0.339637	0.322578	0.938451	0.652201	0.653808	0.653005	0.651818	0.653807	0.652812			2772	Rasal1	0.00830918	0.267588	0.202325	0.684322	0.673187	0.652451	0.662819	0.671687	0.648632	0.66016
2550	Plxna2	0.0058129	0.33316	0.231323	0.87407	0.688124	0.669031	0.678578	0.684848	0.660661	0.672755		603	Chrna3	0.00792994	0.292506	0.619086	0.941016	0.671114	0.636871	0.653993	0.671091	0.634444	0.652768			1943	Madcam1	0.00863752	0.259458	0.222934	0.765005	0.654109	0.669241	0.661675	0.653407	0.666911	0.660159
2874	Robo2	0.00546147	0.333314	0.212292	0.85946	0.68388	0.66788	0.67588	0.682127	0.663215	0.672671		3691	Unc13c	0.00649379	0.3107	0.610227	0.940397	0.658079	0.647899	0.652989	0.657623	0.647899	0.652761			540	Cdh13	0.00538598	0.330098	0.143098	0.831695	0.670654	0.651543	0.661099	0.670231	0.649976	0.660104
3378	Syt17	0.00660069	0.311217	0.257561	0.849889	0.700979	0.656009	0.678494	0.696688	0.648571	0.672629		355	Baiap3	0.00565535	0.360598	0.504095	0.965945	0.65997	0.650803	0.655387	0.659873	0.645283	0.652578			3289	St3gal1	0.00659093	0.302748	0.168881	0.78211	0.674057	0.649855	0.661956	0.672685	0.646779	0.659732
2629	Prkacb	0.00519979	0.342154	0.243008	0.898387	0.671894	0.679466	0.67568	0.670547	0.674442	0.672494		1274	Gal	0.00616075	0.330699	0.557804	0.987513	0.64853	0.662179	0.655354	0.648455	0.656362	0.652408			2019	Mgat2	0.0058863	0.326807	0.207163	0.848505	0.679021	0.644582	0.661802	0.677855	0.641275	0.659565
3335	Stub1	0.00554638	0.334551	0.170115	0.858578	0.674047	0.675029	0.674538	0.673023	0.671723	0.672373		3377	Syt16	0.00754896	0.260014	0.602737	0.160467	0.644962	0.66157	0.653266	0.643773	0.660836	0.652304			3492	Tmem159	0.00811538	0.270698	0.172269	0.745619	0.680083	0.643049	0.661566	0.678944	0.639829	0.659387
485	Cbfa2t3	0.00635297	0.333599	0.257802	0.919407	0.698976	0.65822	0.678598	0.695716	0.648884	0.6723		835	Dact2	0.00855555	0.267823	1.00559	0.0890737	0.635757	0.671539	0.653648	0.635473	0.66896	0.652217			3378	Syt17	0.00905997	0.251179	0.426628	0.749422	0.677314	0.644396	0.660855	0.676478	0.64227	0.659374
2037	Mmaa	0.00613406	0.327188	0.240397	0.869374	0.685163	0.669203	0.677183	0.681983	0.662247	0.672115		3067	Sipa1l2	0.00576646	0.338029	3.24728	0.966912	0.651762	0.654479	0.653121	0.651693	0.652379	0.652036			1503	Gucy1a3	0.00552448	0.339572	0.19678	0.825581	0.659959	0.669956	0.664957	0.657333	0.661295	0.659314
2871	Rnf32	0.00583036	0.320929	0.1838	0.817697	0.690435	0.657852	0.674144	0.689235	0.654957	0.672096		3169	Slc6a3	0.00608959	0.33071	0.329047	0.942511	0.656127	0.650157	0.653142	0.655945	0.647517	0.651731			1238	Fxyd6	0.00610375	0.309026	0.160932	0.848157	0.689534	0.631582	0.660558	0.68873	0.629691	0.659211
1916	Lrrtm3	0.00539901	0.335251	0.206834	0.843962	0.661119	0.691575	0.676347	0.658685	0.685366	0.672026		1075	Etv5	0.00681788	0.281835	0.260816	0.361259	0.668645	0.634641	0.651643	0.668534	0.634614	0.651574			2600	Ppp1r1b	0.00576291	0.331203	0.1946	0.690425	0.659713	0.666706	0.66321	0.657861	0.66025	0.659056
2336	Oxtr	0.00684924	0.312901	0.163693	0.854035	0.692181	0.664322	0.678252	0.687965	0.656003	0.671984		2106	Myt1	0.00488707	0.362338	0.518203	0.973488	0.645994	0.657628	0.651811	0.645815	0.656142	0.650979			1010	Elfn1	0.00603286	0.31202	0.17367	0.851503	0.668801	0.65021	0.659505	0.668653	0.649422	0.659037
535	Cdc42ep3	0.00483531	0.348719	0.234116	0.89533	0.655391	0.690727	0.673059	0.655099	0.68851	0.671805		3212	Sncg	0.00585323	0.338758	0.578167	0.952561	0.654622	0.648863	0.651742	0.654614	0.646901	0.650758			3413	Tbr1	0.00621333	0.30473	0.191697	0.592382	0.668081	0.653447	0.660764	0.667037	0.65087	0.658954
856	Ddn	0.00680211	0.295544	0.307917	0.75775	0.678291	0.669111	0.673701	0.677077	0.666235	0.671656		938	Dpysl5	0.00540861	0.351039	0.490189	0.940771	0.659039	0.643012	0.651025	0.658972	0.642463	0.650718			424	Cacna1e	0.00583266	0.320214	0.165152	0.777548	0.670041	0.649437	0.659739	0.669738	0.648076	0.658907
1435	Gpr55	0.00579254	0.320425	0.137928	0.826975	0.686276	0.659625	0.67295	0.685524	0.657493	0.671508		2997	Sema4g	0.00582758	0.327894	0.261675	0.964525	0.645441	0.655763	0.650602	0.64537	0.655223	0.650296			238	Arhgdig	0.00556455	0.325124	0.199195	0.829468	0.697704	0.622545	0.660124	0.696933	0.620756	0.658845
459	Camk4	0.00505211	0.348261	0.526976	0.892466	0.676043	0.672274	0.674158	0.675138	0.667878	0.671508		1235	Fstl5	0.00488779	0.360046	0.717549	0.959049	0.657583	0.644342	0.650963	0.656977	0.643575	0.650276			2221	Nptx1	0.0107922	0.237826	0.420526	0.524768	0.690467	0.634706	0.662587	0.688168	0.629521	0.658844
3178	Slc8a2	0.00561557	0.330989	0.199876	0.846405	0.683	0.665599	0.6743	0.681656	0.661331	0.671494		2509	Pitx2	0.00545351	0.329332	0.323348	0.918414	0.663808	0.636812	0.65031	0.663574	0.636806	0.65019			2875	Rock2	0.00706671	0.288712	0.247715	0.602211	0.681625	0.644736	0.66318	0.678775	0.638758	0.658767
6	1190002N15Rik	0.00620284	0.324206	0.182587	0.765237	0.678299	0.672626	0.675462	0.675694	0.667142	0.671418		3818	Zfhx4	0.00534172	0.332216	0.319175	0.935436	0.647366	0.653321	0.650343	0.647003	0.653316	0.65016			3377	Syt16	0.00843359	0.267219	0.218577	0.541707	0.675271	0.651431	0.663351	0.672496	0.644958	0.658727
596	Chrm1	0.00558027	0.332043	0.199905	0.851662	0.688148	0.659633	0.67389	0.686908	0.655667	0.671287		1763	Kcnj5	0.00623847	0.312682	0.291657	0.921819	0.6508	0.649765	0.650283	0.650776	0.648979	0.649878			741	Creg2	0.00748822	0.280115	0.236242	0.71693	0.674326	0.646455	0.660391	0.673378	0.643811	0.658594
1619	Ids	0.00558351	0.331583	0.181979	0.890383	0.688977	0.658175	0.673576	0.687951	0.654556	0.671254		2839	Rgs3	0.00571512	0.334929	0.308346	0.984716	0.638621	0.662591	0.650606	0.638582	0.660749	0.649665			2245	Nrgn	0.00617676	0.310275	0.190907	0.652709	0.67067	0.65071	0.66069	0.669557	0.647517	0.658537
2150	Negr1	0.0058372	0.326206	0.174203	0.848774	0.682875	0.670038	0.676456	0.67946	0.662945	0.671203		3000	Sema6a	0.00456364	0.36328	0.314116	0.967495	0.64583	0.654426	0.650128	0.645319	0.653823	0.649571			663	Cmbl	0.00688102	0.297212	0.413335	0.780627	0.682978	0.642844	0.662911	0.679581	0.637417	0.658499
765	Cspg5	0.00528835	0.337731	0.181737	0.868386	0.676302	0.670405	0.673354	0.67527	0.667103	0.671186		1428	Gpr26	0.00693298	0.281019	0.325988	0.301678	0.651533	0.647622	0.649577	0.651417	0.647607	0.649512			1574	Hpca	0.00555662	0.328862	0.168581	0.792639	0.668257	0.651107	0.659682	0.667837	0.649045	0.658441
3289	St3gal1	0.00683193	0.312804	0.124666	0.812632	0.692758	0.65943	0.676094	0.689308	0.65305	0.671179		2644	Prkg2	0.00539964	0.360708	0.595992	1	0.641437	0.665935	0.653686	0.640743	0.65793	0.649336			2493	Pid1	0.00738066	0.285381	0.303828	0.788077	0.674387	0.646166	0.660277	0.673211	0.643357	0.658284
31	9530068E07Rik	0.00553889	0.340024	0.206858	0.916872	0.681256	0.665499	0.673377	0.680469	0.661888	0.671178		436	Cacng5	0.005314	0.370064	0.400113	0.986518	0.649917	0.658641	0.654279	0.649092	0.649423	0.649258			455	Camk1g	0.00680891	0.30148	0.217157	0.763252	0.664771	0.657184	0.660978	0.66332	0.653106	0.658213
1467	Grik3	0.00551162	0.337693	0.243254	0.900133	0.692183	0.653549	0.672866	0.691534	0.6505	0.671017		782	Ctnnbip1	0.005629	0.32461	0.35444	0.946309	0.652702	0.645918	0.64931	0.652548	0.645908	0.649228			30	9430020K01Rik	0.00545904	0.331354	0.148755	0.737509	0.659098	0.663293	0.661195	0.657738	0.658659	0.658199
1447	Gprin1	0.00604647	0.312559	0.165755	0.784935	0.682743	0.662938	0.67284	0.681541	0.660256	0.670898		1670	Inpp5a	0.00494515	0.365196	0.250727	0.98479	0.638264	0.663315	0.650789	0.638234	0.660131	0.649182			3761	Wdr31	0.00675197	0.301215	0.217212	0.876581	0.663329	0.655552	0.659441	0.662612	0.653235	0.657923
2514	Pknox2	0.00578628	0.332382	0.199782	0.867291	0.679804	0.671976	0.67589	0.676925	0.664621	0.670773		2703	Ptpn3	0.00904846	0.252	0.858491	1	0.621958	0.676861	0.64941	0.62133	0.676841	0.649086			1076	Etv6	0.0058234	0.322759	0.166668	0.855699	0.670176	0.648104	0.65914	0.669676	0.646146	0.657911
3688	Uggt1	0.00540156	0.33611	0.177076	0.859403	0.676522	0.667995	0.672258	0.675756	0.665555	0.670655		3048	Sh3d19	0.00548028	0.344284	0.358976	0.995087	0.640493	0.660153	0.650323	0.640339	0.657799	0.649069			2150	Negr1	0.00649614	0.298711	0.208199	0.790871	0.665409	0.655158	0.660284	0.663792	0.651753	0.657773
3710	Usp46	0.00683253	0.313785	0.165559	0.796788	0.689754	0.664543	0.677148	0.685045	0.656067	0.670556		1858	Lhfpl3	0.0053537	0.356362	0.299744	0.975732	0.648761	0.652549	0.650655	0.648733	0.6494	0.649066			2608	Ppp2r2b	0.0084833	0.266022	0.2977	0.803103	0.657211	0.662435	0.659823	0.656042	0.65927	0.657656
1076	Etv6	0.00588708	0.337275	0.162642	0.922669	0.684824	0.662494	0.673659	0.683303	0.657487	0.670395		2876	Rora	0.00568921	0.311995	0.374316	0.987196	0.633829	0.66419	0.64901	0.63357	0.664165	0.648867			2662	Prss12	0.00908663	0.257741	0.322988	0.567618	0.693808	0.6355	0.664654	0.688573	0.626649	0.657611
763	Csk	0.00533409	0.340956	0.199336	0.896401	0.671108	0.672543	0.671826	0.670616	0.669919	0.670267		1304	Gckr	0.00602992	0.349826	0.682103	0.993667	0.633075	0.672533	0.652804	0.63264	0.665087	0.648864			2242	Nrcam	0.00748516	0.281635	0.23473	0.67094	0.679613	0.641732	0.660672	0.677525	0.637392	0.657459
2883	Rpl21	0.0056013	0.328844	0.1629	0.85231	0.691575	0.652634	0.672105	0.690563	0.649785	0.670174		1958	Maob	0.00561292	0.372547	0.168934	0.990458	0.647242	0.665033	0.656138	0.645361	0.652192	0.648777			606	Chrna6	0.0053813	0.33868	0.28178	0.920633	0.672546	0.643715	0.65813	0.672354	0.642443	0.657398
3599	Trp53i11	0.00688077	0.305144	0.127522	0.777865	0.68718	0.662055	0.674618	0.684466	0.655814	0.67014		1738	Kcnc3	0.00616523	0.296565	1.2539	0.942526	0.643289	0.656613	0.649951	0.641458	0.655543	0.6485			917	Doc2a	0.00734829	0.287162	0.202422	0.775075	0.665523	0.656204	0.660863	0.663333	0.651266	0.657299
3576	Trappc10	0.00627973	0.334561	0.235712	0.906404	0.702473	0.650255	0.676364	0.698723	0.641137	0.66993		1331	Gjc1	0.00554722	0.346818	0.247672	0.983844	0.639193	0.66218	0.650687	0.638678	0.658239	0.648459			559	Cdkn1a	0.00644247	0.303632	0.197535	0.756432	0.662568	0.657628	0.660098	0.660718	0.653627	0.657173
403	Btg3	0.00600338	0.320265	0.23216	0.86283	0.674482	0.670599	0.672541	0.673004	0.666741	0.669872		3119	Slc29a1	0.00559711	0.358795	0.251436	1	0.641356	0.664251	0.652804	0.640276	0.656602	0.648439			1941	Lzts1	0.00659138	0.307245	0.163182	0.61206	0.666722	0.657944	0.662333	0.663573	0.650702	0.657137
3223	Socs5	0.00554894	0.335061	0.211804	0.886164	0.675921	0.667299	0.67161	0.675218	0.66434	0.669779		1715	Jam2	0.00559091	0.325305	0.65512	0.928306	0.661317	0.635777	0.648547	0.661283	0.635563	0.648423			2990	Sema3a	0.0058678	0.31654	0.172366	0.764282	0.638528	0.681833	0.660181	0.636705	0.677479	0.657092
149	Alcam	0.00527523	0.338194	0.203289	0.913261	0.66922	0.672574	0.670897	0.668934	0.670449	0.669692		3469	Tle4	0.00586213	0.302782	0.229568	0.334791	0.661032	0.635444	0.648238	0.661031	0.635252	0.648141			1936	Lyst	0.00609743	0.312911	0.328286	0.814447	0.681475	0.635397	0.658436	0.680831	0.633231	0.657031
1804	Kit	0.00668616	0.303965	0.315111	0.801756	0.687861	0.65422	0.67104	0.687107	0.652192	0.66965		1319	Gfra1	0.00521597	0.339634	0.548299	0.927065	0.657478	0.63935	0.648414	0.656932	0.63935	0.648141			3268	Srfbp1	0.00672931	0.300009	0.248718	0.721809	0.671924	0.649243	0.660584	0.669491	0.644546	0.657019
3492	Tmem159	0.00726057	0.306776	0.121672	0.857555	0.706055	0.64761	0.676833	0.701314	0.637912	0.669613		3003	Sema7a	0.00485464	0.334676	0.677686	0.928063	0.648363	0.648637	0.6485	0.647487	0.647972	0.647729			1507	Gxylt2	0.00834057	0.262976	0.201911	0.468699	0.664794	0.650739	0.657766	0.664335	0.649357	0.656846
3222	Sobp	0.00605894	0.320109	0.157648	0.816399	0.685865	0.657476	0.67167	0.684702	0.654359	0.66953		421	Cables2	0.00560485	0.310711	0.880567	0.949616	0.636097	0.660772	0.648435	0.635076	0.660251	0.647664			3604	Trpc6	0.0066516	0.300492	0.556888	0.782935	0.697821	0.618513	0.658167	0.697004	0.616402	0.656703
1082	Exosc8	0.00655897	0.328838	0.155287	0.919922	0.673376	0.679546	0.676461	0.669597	0.669366	0.669482		1808	Klf10	0.00786756	0.262244	0.915361	0.0965719	0.641168	0.654168	0.647668	0.641083	0.654076	0.647579			1746	Kcng1	0.00758711	0.284431	0.16473	0.745435	0.669086	0.64999	0.659538	0.66762	0.64573	0.656675
3842	Zfyve28	0.00524802	0.3311	0.18762	0.823246	0.685858	0.657579	0.671718	0.684589	0.654241	0.669415		196	Anxa5	0.00468157	0.34869	0.320752	0.956958	0.643171	0.652458	0.647814	0.642687	0.652443	0.647565			3141	Slc35f1	0.0059191	0.314725	0.146069	0.828336	0.672139	0.643611	0.657875	0.671485	0.641746	0.656616
1305	Gda	0.0073106	0.306553	0.135392	0.83558	0.687891	0.670087	0.678989	0.681404	0.656876	0.66914		2229	Nr1d2	0.00496565	0.331944	0.339974	0.921381	0.65021	0.645842	0.648026	0.649411	0.645439	0.647425			3435	Tesc	0.00540155	0.335342	0.190783	0.774774	0.659724	0.657781	0.658753	0.658901	0.654299	0.6566
1923	Ltk	0.00670905	0.321286	0.187225	0.884286	0.685806	0.671258	0.678532	0.679702	0.658435	0.669069		1314	Gdpd2	0.00645343	0.322966	0.29732	0.960925	0.643497	0.652806	0.648152	0.643484	0.65115	0.647317			1058	Erbb4	0.00593653	0.314009	0.162474	0.853464	0.659425	0.654471	0.656948	0.659305	0.653728	0.656517
1864	Lhx6	0.00559799	0.321596	0.165461	0.836822	0.6445	0.69623	0.670365	0.644066	0.694027	0.669046		3739	Vipr2	0.00596393	0.329129	1.06539	0.972945	0.654739	0.640882	0.647811	0.654739	0.639606	0.647172			2836	Rgs19	0.0067161	0.303491	0.213306	0.840539	0.680818	0.635831	0.658324	0.679897	0.63307	0.656484
1818	Kpna1	0.005629	0.33389	0.210261	0.879591	0.687948	0.654949	0.671449	0.686795	0.651034	0.668914		49	Abhd3	0.00503949	0.33946	0.343651	0.934402	0.650483	0.643772	0.647127	0.649932	0.643745	0.646838			439	Cacybp	0.00607264	0.318236	0.247749	0.865837	0.679831	0.636373	0.658102	0.678897	0.633934	0.656415
259	Arpp21	0.00539278	0.337029	0.210245	0.861256	0.669255	0.673557	0.671406	0.668132	0.669534	0.668833		2936	Samd11	0.00550452	0.322205	0.431531	0.943662	0.64147	0.652798	0.647134	0.640746	0.65265	0.646698			3532	Tnfaip3	0.00572376	0.323731	0.215229	0.806359	0.674783	0.640373	0.657578	0.674122	0.638307	0.656215
2529	Pld3	0.00563514	0.338928	0.349724	0.892194	0.685421	0.661146	0.673284	0.683196	0.654377	0.668787		1490	Gsg1l	0.00512039	0.327865	0.232827	0.356203	0.654256	0.640242	0.647249	0.65406	0.638599	0.64633			1210	Folr2	0.00706213	0.294192	0.225854	0.81125	0.673488	0.644626	0.659057	0.671607	0.640627	0.656117
942	Dscaml1	0.00655748	0.304823	0.221734	0.784004	0.683274	0.658311	0.670792	0.682025	0.655061	0.668543		3338	Stx3	0.00673304	0.29416	1.783	0.952504	0.642164	0.651415	0.64679	0.640889	0.651364	0.646126			1741	Kcnd3	0.00598581	0.308964	0.202981	0.864869	0.684498	0.628512	0.656505	0.684366	0.627848	0.656107
2019	Mgat2	0.00600103	0.339859	0.251102	0.916092	0.691278	0.654649	0.672964	0.688962	0.648079	0.66852		339	B4galt5	0.00689967	0.282306	0.589104	0.891114	0.649806	0.64349	0.646648	0.649129	0.643029	0.646079			968	E330009J07Rik	0.00652955	0.306064	0.254458	0.631397	0.674818	0.647823	0.661321	0.671539	0.64038	0.655959
2397	Pcdha10	0.00658312	0.318267	0.191258	0.835147	0.690435	0.658742	0.674589	0.686314	0.650533	0.668424		1945	Maged2	0.0052435	0.331488	0.28354	0.944733	0.646053	0.646234	0.646143	0.645665	0.646231	0.645948			3054	Shh	0.00634882	0.304078	0.280071	0.894341	0.655107	0.659721	0.657414	0.654236	0.657435	0.655836
3122	Slc2a12	0.00648608	0.327965	0.197654	0.886251	0.685783	0.666206	0.675995	0.681472	0.655249	0.668361		2195	Nlk	0.00747309	0.265998	0.465259	0.295276	0.63388	0.658386	0.646133	0.633417	0.658313	0.645865			2871	Rnf32	0.00622646	0.307643	0.217042	0.799901	0.669577	0.644616	0.657097	0.668924	0.642712	0.655818
1091	F13a1	0.00549484	0.331308	0.181037	0.868243	0.670695	0.667933	0.669314	0.67031	0.666188	0.668249		416	C2cd2	0.00531286	0.3269	0.395749	0.952457	0.63742	0.654355	0.645887	0.637064	0.654351	0.645707			351	Bag1	0.00572196	0.320032	0.187831	0.854356	0.669383	0.643673	0.656528	0.668959	0.642503	0.655731
1593	Hspa1l	0.00788117	0.283568	0.105521	0.760905	0.682426	0.663283	0.672855	0.67929	0.657073	0.668182		1810	Klhl1	0.00745169	0.305527	0.542844	0.966873	0.649663	0.644312	0.646988	0.649575	0.641814	0.645695			730	Cpne5	0.00593378	0.334754	0.277424	0.710259	0.665314	0.665122	0.665218	0.660218	0.651242	0.65573
1075	Etv5	0.00592007	0.337906	0.259955	0.908659	0.694329	0.654904	0.674616	0.690887	0.645451	0.668169		890	Dkk3	0.00946044	0.2433	0.655354	0.269535	0.677227	0.614215	0.645721	0.677016	0.614207	0.645611			2986	Sec61a2	0.00645025	0.301386	0.204689	0.799941	0.676346	0.636582	0.656464	0.675981	0.635462	0.655722
542	Cdh18	0.00616046	0.325937	0.177449	0.843278	0.697035	0.645928	0.671481	0.694878	0.641439	0.668159		3542	Tnks	0.00560093	0.314608	0.640159	0.941678	0.64089	0.651458	0.646174	0.64005	0.651166	0.645608			356	Bap1	0.0060642	0.313146	0.174008	0.813113	0.668713	0.646212	0.657462	0.667734	0.643667	0.655701
3532	Tnfaip3	0.00609682	0.329829	0.238174	0.88411	0.685534	0.655116	0.670325	0.684509	0.651444	0.667977		63	Ache	0.00489038	0.34785	0.289772	0.94179	0.644781	0.646647	0.645714	0.644466	0.646564	0.645515			3115	Slc26a8	0.00656248	0.304878	0.281444	0.77731	0.656657	0.661277	0.658967	0.654511	0.656733	0.655622
995	Egr3	0.00599731	0.334118	0.236055	0.899867	0.67086	0.676574	0.673717	0.668089	0.667624	0.667857		437	Cacng7	0.00613939	0.293926	0.543511	0.92826	0.64318	0.650034	0.646607	0.642075	0.64893	0.645503			52	Ablim2	0.00535144	0.336186	0.179535	0.811556	0.667573	0.64747	0.657521	0.666867	0.644323	0.655595
3243	Sp3	0.00583081	0.322121	0.178657	0.826218	0.664867	0.67422	0.669543	0.66405	0.671357	0.667703		3260	Spp1	0.00502508	0.342397	0.445813	0.940118	0.653713	0.637484	0.645598	0.653447	0.63746	0.645453			1542	Hgf	0.00760949	0.292238	0.240058	0.741867	0.684123	0.640205	0.662164	0.67933	0.63184	0.655585
3278	Ssbp2	0.00613013	0.328483	0.146794	0.919406	0.670836	0.674317	0.672576	0.668206	0.667148	0.667677		3413	Tbr1	0.00698711	0.277186	0.274314	0.239329	0.644297	0.646604	0.64545	0.644224	0.646575	0.6454			1878	Lix1	0.00736593	0.286239	0.543058	0.89455	0.718402	0.595484	0.656943	0.717667	0.593497	0.655582
1101	Fam105a	0.00704193	0.314414	0.230219	0.883756	0.684674	0.663717	0.674196	0.680763	0.654466	0.667614		1246	Fzd8	0.0075173	0.281723	1.21691	0.885074	0.659329	0.631383	0.645356	0.659015	0.631362	0.645188			1118	Fam189a1	0.0103819	0.240216	0.24607	0.589366	0.684478	0.631592	0.658035	0.683113	0.628001	0.655557
3854	Zswim6	0.00480542	0.350186	0.340832	0.89668	0.66292	0.674253	0.668586	0.662698	0.672102	0.6674		2762	Rapgef4	0.0072272	0.277447	0.223485	0.487646	0.655357	0.635123	0.64524	0.655313	0.635051	0.645182			2874	Robo2	0.00573313	0.323789	0.176966	0.766897	0.668465	0.648267	0.658366	0.66685	0.644185	0.655518
2761	Rap2b	0.00604182	0.318006	0.182104	0.815504	0.690873	0.64992	0.670396	0.689115	0.645636	0.667375		1923	Ltk	0.00850887	0.247718	0.543417	0.262902	0.63683	0.656313	0.646571	0.635175	0.655115	0.645145			2520	Plcb1	0.00575288	0.322301	0.179886	0.731436	0.660501	0.654042	0.657272	0.659685	0.651285	0.655485
665	Cmtm3	0.00601501	0.341279	0.417578	0.938854	0.660995	0.682589	0.671792	0.659164	0.67545	0.667307		422	Cabp7	0.00593765	0.357849	4.01889	0.96577	0.645878	0.650037	0.647958	0.645757	0.644473	0.645115			1808	Klf10	0.0096001	0.254659	0.278333	0.419718	0.676691	0.648627	0.662659	0.672382	0.638584	0.655483
2890	Rpp25	0.00585997	0.332253	0.162162	0.857816	0.679051	0.662744	0.670898	0.677058	0.657469	0.667263		776	Ctgf	0.00620319	0.300001	0.13021	0.359753	0.666021	0.624167	0.645094	0.666	0.624098	0.645049			2964	Scml4	0.00616249	0.309241	0.193245	0.834237	0.688469	0.62422	0.656345	0.688073	0.622847	0.65546
2964	Scml4	0.00627669	0.313992	0.158987	0.852931	0.699293	0.638989	0.669141	0.698314	0.636205	0.667259		1836	Lats2	0.00547212	0.353715	2.98591	0.979075	0.631471	0.6635	0.647485	0.631436	0.658442	0.644939			3262	Sprr1a	0.00675203	0.305781	0.246938	0.835254	0.676103	0.641053	0.658578	0.674132	0.636784	0.655458
907	Dmwd	0.00522587	0.336146	0.195158	0.878684	0.67591	0.660052	0.667981	0.67565	0.658526	0.667088		652	Clmn	0.00498767	0.35439	0.432604	0.969802	0.639426	0.651088	0.645257	0.639372	0.65029	0.644831			438	Cacng8	0.00710572	0.289411	0.407691	0.701503	0.67063	0.642133	0.656382	0.670224	0.640661	0.655443
2939	Samsn1	0.00537578	0.337961	0.20998	0.907156	0.682676	0.653761	0.668219	0.682329	0.651723	0.667026		1340	Glo1	0.00539432	0.3255	1.1247	0.941602	0.637422	0.653374	0.645398	0.636378	0.653139	0.644759			600	Chrm5	0.00638659	0.308714	0.171133	0.868845	0.687257	0.628733	0.657995	0.68569	0.625117	0.655403
2188	Nipa2	0.005675	0.335231	0.213092	0.877784	0.682922	0.657771	0.670347	0.681268	0.652716	0.666992		2646	Prlhr	0.00594285	0.316075	0.278706	0.933101	0.655918	0.633694	0.644806	0.655878	0.633527	0.644702			2097	Myl4	0.00838508	0.279316	0.806481	0.374358	0.695544	0.647982	0.671763	0.683184	0.627561	0.655373
2741	Rab3b	0.00612616	0.316428	0.128256	0.835771	0.653296	0.68367	0.668483	0.652601	0.681205	0.666903		3623	Tspan18	0.0061245	0.337989	3.02148	0.996496	0.630718	0.664826	0.647772	0.630461	0.658548	0.644504			3178	Slc8a2	0.00630529	0.307006	0.167697	0.631137	0.664068	0.650208	0.657138	0.663161	0.647424	0.655292
2697	Ptk7	0.00549451	0.339532	0.271265	0.866156	0.687914	0.650788	0.669351	0.686841	0.646936	0.666888		2111	Nacc2	0.00506794	0.331081	0.320264	0.930009	0.63975	0.649532	0.644641	0.639398	0.649424	0.644411			1282	Galntl6	0.00589347	0.317253	0.19508	0.810547	0.665229	0.646536	0.655882	0.665037	0.645492	0.655265
3654	Tyr	0.00551931	0.332165	0.191432	0.86858	0.690522	0.647309	0.668915	0.689441	0.644328	0.666885		1085	Extl3	0.00603504	0.312523	0.666604	0.93457	0.644151	0.64473	0.64444	0.643967	0.644648	0.644307			223	Arc	0.0066715	0.298193	0.280052	0.514988	0.663135	0.654363	0.658749	0.661035	0.649343	0.655189
1036	Epb4.1l1	0.0052438	0.343043	0.222347	0.906625	0.672179	0.664177	0.668178	0.671836	0.661897	0.666867		3173	Slc6a9	0.00460071	0.362886	0.367126	0.938257	0.649916	0.63919	0.644553	0.649079	0.639077	0.644078			82	Adam33	0.00537503	0.327089	0.29333	0.774255	0.680416	0.63532	0.657868	0.678586	0.631786	0.655186
1953	Man2b1	0.00562282	0.330219	0.176262	0.860832	0.68692	0.650869	0.668894	0.685912	0.647774	0.666843		3090	Slc18a2	0.00704084	0.313509	1.06045	0.960209	0.651483	0.639984	0.645733	0.651379	0.636707	0.644043			2202	Nol4	0.00757328	0.282394	0.229123	0.661891	0.669453	0.650057	0.659755	0.666626	0.643717	0.655172
2204	Nop10	0.00541923	0.340557	0.203142	0.902593	0.681487	0.656272	0.66888	0.680704	0.65281	0.666757		3675	Ublcp1	0.00554316	0.309417	0.470177	0.936705	0.643007	0.647228	0.645117	0.641897	0.64617	0.644034			1305	Gda	0.0102576	0.24472	0.210367	0.543558	0.64611	0.674626	0.660368	0.643307	0.666922	0.655114
3468	Tle3	0.00571467	0.336442	0.251453	0.889588	0.684503	0.653117	0.66881	0.683623	0.649738	0.66668		3845	Zim1	0.00592801	0.333424	0.703511	0.960577	0.644785	0.646119	0.645452	0.644777	0.64316	0.643968			1101	Fam105a	0.00685102	0.306698	0.203601	0.579266	0.665247	0.658243	0.661745	0.661448	0.648754	0.655101
1949	Magi3	0.0055809	0.339923	0.236744	0.908389	0.679622	0.662646	0.671134	0.67746	0.655883	0.666671		3577	Trav3-3	0.00610308	0.317077	0.370897	0.907309	0.66465	0.623834	0.644242	0.664618	0.623199	0.643908			942	Dscaml1	0.00711095	0.286898	0.30176	0.752647	0.663879	0.648002	0.65594	0.66355	0.646638	0.655094
3144	Slc36a1	0.00581011	0.338947	0.275626	0.916792	0.686619	0.655275	0.670947	0.684531	0.648733	0.666632		2247	Nrip3	0.00590506	0.304934	0.629227	0.925553	0.642508	0.645292	0.6439	0.642243	0.645156	0.643699			1203	Fnbp1l	0.00550425	0.331841	0.202963	0.787336	0.667833	0.650669	0.659251	0.665481	0.644213	0.654847
1747	Kcng3	0.0074494	0.315751	0.207689	0.916928	0.712084	0.630922	0.671503	0.70938	0.623884	0.666632		2918	Rwdd2a	0.00709092	0.286165	0.593118	0.949931	0.641975	0.64625	0.644113	0.64112	0.64621	0.643665			3460	Tiam2	0.00612115	0.31993	0.166971	0.665976	0.651508	0.66791	0.659709	0.648823	0.660302	0.654563
1428	Gpr26	0.00636335	0.335783	0.268801	0.916517	0.674411	0.675471	0.674941	0.669745	0.663156	0.666451		3217	Sntb1	0.00514436	0.365061	0.323914	0.971942	0.643742	0.645999	0.64487	0.643723	0.643604	0.643663			3746	Vstm2a	0.00619419	0.309031	0.251707	0.851779	0.667018	0.643407	0.655212	0.666763	0.642282	0.654523
559	Cdkn1a	0.00594869	0.331346	0.181883	0.865736	0.670029	0.675991	0.67301	0.66608	0.666713	0.666396		3269	Srgap1	0.0045438	0.368567	0.273104	0.952398	0.634851	0.653913	0.644382	0.633871	0.653421	0.643646			2037	Mmaa	0.00625798	0.310178	0.244958	0.74285	0.667553	0.648035	0.657794	0.665296	0.643699	0.654497
758	Crym	0.00757937	0.306667	0.237511	0.852186	0.710712	0.640419	0.675565	0.704107	0.628571	0.666339		3550	Tnrc6a	0.00595765	0.319224	0.432345	0.952003	0.647432	0.640103	0.643767	0.647127	0.640076	0.643602			3337	Stx1a	0.0068836	0.292052	0.268672	0.687831	0.670412	0.64413	0.657271	0.668516	0.640395	0.654455
212	Aplnr	0.00587715	0.332156	0.221895	0.895391	0.66869	0.66992	0.669305	0.667157	0.665053	0.666105		1347	Glrx	0.00983155	0.241342	0.879441	0.941655	0.635856	0.652836	0.644346	0.634478	0.652267	0.643372			3335	Stub1	0.00602883	0.31386	0.176618	0.811073	0.661268	0.649677	0.655472	0.66075	0.648091	0.654421
1270	Gad1	0.00499353	0.34614	0.189497	0.935888	0.650949	0.681334	0.666142	0.650939	0.680826	0.665882		2715	Ptpru	0.00673045	0.288158	0.260992	0.465882	0.666014	0.621298	0.643656	0.66589	0.620653	0.643272			2162	Neurl1a	0.00677424	0.30324	0.247494	0.713942	0.678334	0.638609	0.658472	0.67593	0.632806	0.654368
2292	Obfc1	0.00538536	0.335775	0.212855	0.880047	0.677036	0.659689	0.668363	0.675901	0.655851	0.665876		324	Avpr1b	0.00690011	0.298401	0.218999	0.827765	0.654105	0.633908	0.644007	0.653851	0.632546	0.643198			542	Cdh18	0.00591805	0.313726	0.235807	0.798478	0.684202	0.627202	0.655702	0.683171	0.625503	0.654337
3793	Ybx2	0.00646257	0.316855	0.140219	0.830432	0.683424	0.658033	0.670729	0.680422	0.651249	0.665836		3002	Sema6d	0.00573631	0.319852	0.31056	0.931207	0.645065	0.641384	0.643225	0.644968	0.641347	0.643157			3392	Tac2	0.00688352	0.288217	0.208773	0.853311	0.651932	0.658523	0.655228	0.651355	0.656994	0.654174
2167	Nfib	0.00655125	0.316322	0.3048	0.815594	0.704664	0.639617	0.67214	0.699958	0.631635	0.665797		27	6820408C15Rik	0.00505263	0.372985	0.753863	0.979575	0.639194	0.653283	0.646239	0.639143	0.647122	0.643132			1739	Kcnc4	0.00704241	0.28873	0.250198	0.794001	0.667414	0.645434	0.656424	0.665893	0.642321	0.654107
2359	Pak6	0.00572059	0.329934	0.177297	0.862226	0.663106	0.677086	0.670096	0.660732	0.67082	0.665776		2937	Samd14	0.0060596	0.338476	0.468591	0.952161	0.651161	0.635962	0.643562	0.65116	0.635087	0.643124			2160	Neto2	0.00545221	0.334871	0.190479	0.785043	0.662091	0.650778	0.656435	0.661038	0.646892	0.653965
2012	Mest	0.00524789	0.341734	0.2248	0.899434	0.666171	0.671567	0.668869	0.664811	0.666482	0.665646		1853	Lgi3	0.00454912	0.34825	0.353714	0.928657	0.64207	0.644932	0.643501	0.641233	0.644701	0.642967			2715	Ptpru	0.00608811	0.316871	0.261687	0.760543	0.67196	0.642395	0.657177	0.669814	0.638093	0.653954
718	Cort	0.00746566	0.298553	0.154896	0.782683	0.697361	0.650311	0.673836	0.691275	0.639741	0.665508		80	Acyp2	0.00613552	0.318878	0.672244	0.958302	0.642736	0.643575	0.643156	0.642457	0.643364	0.64291			324	Avpr1b	0.00622716	0.314069	0.21373	0.849586	0.654031	0.654827	0.654429	0.653908	0.653898	0.653903
2245	Nrgn	0.00588856	0.330852	0.211812	0.861044	0.684846	0.655913	0.670379	0.682147	0.648789	0.665468		398	Btbd11	0.00696119	0.278802	0.465532	0.940155	0.63692	0.6505	0.64371	0.635878	0.649849	0.642864			684	Cntnap4	0.0057539	0.314114	0.240829	0.856728	0.679832	0.628327	0.654079	0.679763	0.627981	0.653872
3333	Strn	0.00524359	0.347058	0.339179	0.943665	0.674647	0.660195	0.667421	0.674238	0.656667	0.665453		1100	Fam102b	0.00522002	0.36469	0.697204	0.924844	0.67917	0.609571	0.64437	0.679111	0.606456	0.642784			3164	Slc6a1	0.0058959	0.319146	0.170993	0.836601	0.659293	0.64984	0.654567	0.659061	0.648659	0.65386
747	Crip2	0.00547499	0.340935	0.336162	0.908509	0.683901	0.654559	0.66923	0.68224	0.648656	0.665448		1007	Eif5a2	0.00662766	0.306066	1.00253	0.952822	0.632436	0.653701	0.643069	0.631959	0.65354	0.64275			2529	Pld3	0.00597268	0.320956	0.241826	0.744976	0.668894	0.64638	0.657637	0.66654	0.640932	0.653736
496	Ccdc3	0.00904789	0.285619	0.110361	0.76073	0.713176	0.641746	0.677461	0.703955	0.626905	0.66543		1944	Mafb	0.00788907	0.264377	0.425966	0.254077	0.631998	0.653633	0.642815	0.631845	0.653587	0.642716			1032	Entpd1	0.00592577	0.320086	0.190475	0.80364	0.659826	0.651846	0.655836	0.658701	0.648725	0.653713
600	Chrm5	0.00624898	0.325776	0.155719	0.88553	0.707938	0.633268	0.670603	0.704552	0.626019	0.665286		1857	Lhfpl2	0.00526825	0.35073	1.93453	0.976716	0.637421	0.651413	0.644417	0.637302	0.648031	0.642666			3034	Sfrp1	0.00606466	0.314959	0.205108	0.803309	0.662605	0.648252	0.655428	0.661596	0.645693	0.653645
51	Abhd8	0.0054684	0.337988	0.236644	0.889308	0.670967	0.665555	0.668261	0.669448	0.660729	0.665088		749	Crlf1	0.00776717	0.306376	13.234	0.984159	0.638237	0.653903	0.64607	0.638212	0.646985	0.642599			2891	Rprm	0.00684027	0.2928	0.193767	0.774504	0.660604	0.651231	0.655918	0.659221	0.647964	0.653593
48	Abhd11	0.00616653	0.33587	0.317344	0.910175	0.666008	0.671965	0.668987	0.664054	0.665999	0.665026		2253	Nrsn2	0.00518497	0.364893	0.214831	0.954808	0.648904	0.638392	0.643648	0.648902	0.636256	0.642579			2890	Rpp25	0.00637296	0.304226	0.197967	0.808984	0.664884	0.64412	0.654502	0.664435	0.64272	0.653577
2600	Ppp1r1b	0.00566824	0.344328	0.328126	0.909968	0.657301	0.683113	0.670207	0.655078	0.674901	0.664989		1176	Fgfr1op2	0.00732045	0.272856	0.382786	0.297223	0.652443	0.632828	0.642635	0.652364	0.632786	0.642575			1176	Fgfr1op2	0.00653457	0.302019	0.260693	0.644895	0.670406	0.641633	0.656019	0.668981	0.638119	0.65355
1967	Mapk12	0.0055524	0.341532	0.248558	0.891446	0.680616	0.652312	0.666464	0.680126	0.649747	0.664936		2488	Phyhip	0.0064788	0.360912	1.66789	0.969225	0.655758	0.632074	0.643916	0.655673	0.629452	0.642563			212	Aplnr	0.00629774	0.307227	0.227735	0.809697	0.660087	0.649296	0.654691	0.659351	0.647376	0.653363
2904	Rrp1	0.00538383	0.339076	0.238789	0.897083	0.68435	0.649249	0.666799	0.683673	0.646162	0.664917		88	Adamts19	0.00533116	0.37361	0.447326	0.977982	0.656216	0.638666	0.647441	0.6553	0.629728	0.642514			1442	Gpr89	0.00626966	0.309012	0.213947	0.797436	0.663761	0.646622	0.655192	0.66275	0.643807	0.653278
3761	Wdr31	0.0069584	0.330607	0.170476	0.933188	0.676751	0.667934	0.672342	0.672579	0.657107	0.664843		2559	Pmch	0.00630697	0.333861	0.381352	0.986573	0.635684	0.656953	0.646318	0.634682	0.650338	0.64251			2763	Rapgef5	0.00779417	0.276011	0.334391	0.75825	0.668442	0.640711	0.654576	0.667903	0.638642	0.653273
2030	Mif	0.00576609	0.327659	0.198745	0.880781	0.681473	0.651693	0.666583	0.680555	0.648814	0.664684		2754	Ramp3	0.00596797	0.321288	0.442372	1	0.627254	0.660084	0.643669	0.627107	0.657878	0.642493			2629	Prkacb	0.00571356	0.325461	0.187625	0.825966	0.661545	0.649999	0.655772	0.660243	0.64627	0.653257
1032	Entpd1	0.00568786	0.335247	0.211028	0.870001	0.665671	0.670671	0.668171	0.663919	0.665327	0.664623		387	Bnc2	0.0060532	0.318897	0.179623	0.877257	0.661976	0.623607	0.642792	0.661959	0.622909	0.642434			22	4933427D14Rik	0.00760863	0.280575	0.211506	0.752136	0.666917	0.643375	0.655146	0.665923	0.640571	0.653247
3202	Smpd4	0.00570717	0.329546	0.185055	0.848036	0.677667	0.658455	0.668061	0.675761	0.653425	0.664593		1126	Fam26e	0.00543097	0.360865	1.83289	1	0.633526	0.657108	0.645317	0.633307	0.651539	0.642423			2628	Prex1	0.00768055	0.287175	0.28265	0.589131	0.654162	0.666204	0.660183	0.649866	0.656601	0.653234
743	Crhbp	0.00765594	0.29782	0.117155	0.779968	0.694859	0.649955	0.672407	0.689221	0.639901	0.664561		1181	Fhdc1	0.00474558	0.358288	0.316867	0.961575	0.636848	0.649508	0.643178	0.636837	0.647926	0.642381			2315	Optn	0.00709339	0.295021	0.309773	0.89956	0.664543	0.642513	0.653528	0.664503	0.641924	0.653213
2557	Plxnd1	0.00780826	0.296679	0.143429	0.728175	0.675555	0.68225	0.678902	0.664906	0.664187	0.664547		1294	Gatm	0.00432359	0.366353	0.339689	0.942942	0.638262	0.648475	0.643368	0.636273	0.648474	0.642373			1127	Fam3c	0.00680566	0.296664	0.240682	0.782683	0.676968	0.636358	0.656663	0.674653	0.63174	0.653197
22	4933427D14Rik	0.00669005	0.313195	0.162371	0.842706	0.684789	0.65321	0.668999	0.682063	0.646864	0.664463		2816	Relt	0.0050672	0.323957	0.520612	0.941762	0.632319	0.653718	0.643019	0.631589	0.653128	0.642359			459	Camk4	0.00573456	0.330116	0.246937	0.699428	0.667295	0.650246	0.658771	0.664191	0.641993	0.653092
878	Dhcr24	0.00538762	0.337713	0.212851	0.877136	0.698518	0.633825	0.666172	0.69768	0.631118	0.664399		3493	Tmem163	0.00541109	0.345593	0.294082	0.986426	0.638807	0.650571	0.644689	0.638199	0.646306	0.642252			375	Best2	0.00741018	0.289575	0.310863	0.821251	0.653255	0.65844	0.655847	0.651662	0.654418	0.65304
1442	Gpr89	0.00608842	0.326545	0.195242	0.87689	0.678248	0.659809	0.669029	0.675679	0.653113	0.664396		2534	Plekha7	0.00662216	0.299013	0.252676	0.945085	0.638019	0.646573	0.642296	0.637914	0.646515	0.642214			2339	P2rx3	0.00678589	0.293287	0.218215	0.817983	0.669314	0.639381	0.654348	0.668664	0.637383	0.653024
2635	Prkcb	0.00550904	0.337242	0.25298	0.885363	0.691636	0.641794	0.666715	0.690655	0.638046	0.66435		97	Adarb2	0.00566989	0.323489	0.504913	0.951147	0.641647	0.642944	0.642296	0.641568	0.642843	0.642206			2552	Plxna4	0.00590806	0.316523	0.23667	0.825678	0.67621	0.631468	0.653839	0.675734	0.630211	0.652972
2613	Ppp3ca	0.00548994	0.333598	0.216136	0.852556	0.683186	0.649924	0.666555	0.682221	0.646365	0.664293		3368	Synpo	0.00670207	0.280375	0.347153	0.23324	0.627972	0.656549	0.64226	0.627877	0.656531	0.642204			31	9530068E07Rik	0.00600959	0.318559	0.181594	0.850008	0.665543	0.643173	0.654358	0.664912	0.64103	0.652971
2798	Rbp4	0.00628838	0.330474	0.235884	0.872404	0.701101	0.648176	0.674639	0.694065	0.634461	0.664263		1816	Klk6	0.00480576	0.35805	0.382992	0.91736	0.645135	0.639654	0.642395	0.644612	0.639569	0.642091			1909	Lrrc4	0.00647024	0.302643	0.236147	0.730882	0.665553	0.6441	0.654827	0.664465	0.641357	0.652911
2129	Ndel1	0.00768285	0.30276	0.195258	0.878829	0.685144	0.65683	0.670987	0.680812	0.64744	0.664126		2832	Rgs12	0.00658898	0.287356	0.217041	0.418887	0.645351	0.638947	0.642149	0.645323	0.638855	0.642089			704	Col6a2	0.00568134	0.321295	0.183285	0.841544	0.662575	0.644262	0.653419	0.662424	0.643372	0.652898
741	Creg2	0.00677798	0.314459	0.169844	0.841524	0.693512	0.647387	0.670449	0.689267	0.638658	0.663962		228	Arhgap12	0.00517061	0.337669	0.704068	0.949084	0.639628	0.644739	0.642183	0.639366	0.644703	0.642035			3524	Tmod1	0.00547473	0.335156	0.211051	0.786502	0.663157	0.647816	0.655486	0.662037	0.643716	0.652876
2009	Meis2	0.00609528	0.344235	0.319966	0.933639	0.671996	0.667416	0.669706	0.669309	0.658564	0.663936		150	Aldh1a1	0.00562416	0.336124	0.160798	0.887413	0.66733	0.618754	0.643042	0.667018	0.616927	0.641973			3779	Wnt8b	0.00926351	0.259187	0.243677	0.799312	0.663802	0.646122	0.654962	0.662735	0.64276	0.652747
1943	Madcam1	0.00704124	0.309015	0.13994	0.864661	0.657019	0.682783	0.669901	0.653166	0.674479	0.663823		968	E330009J07Rik	0.00737997	0.275786	0.42448	0.216758	0.647371	0.636797	0.642084	0.647369	0.636431	0.6419			2550	Plxna2	0.00644614	0.308566	0.190835	0.701291	0.661097	0.652392	0.656744	0.658643	0.646516	0.652579
2050	Mpp3	0.00561808	0.336818	0.217131	0.870154	0.672563	0.660976	0.666769	0.671225	0.656381	0.663803		3018	Serpinf1	0.00522501	0.34112	0.387054	0.925505	0.64922	0.634784	0.642002	0.64903	0.634717	0.641873			2633	Prkar2b	0.00547338	0.333932	0.182704	0.807645	0.666526	0.643753	0.655139	0.665363	0.639702	0.652533
3174	Slc7a14	0.00593774	0.316365	0.301197	0.838327	0.681407	0.647878	0.664643	0.681023	0.646542	0.663782		2740	Rab37	0.0107789	0.280972	0.629639	0.98584	0.618003	0.681511	0.649757	0.616273	0.667345	0.641809			2359	Pak6	0.00632224	0.308416	0.167658	0.771717	0.653154	0.657229	0.655192	0.651625	0.653395	0.65251
2305	Olfml3	0.0055846	0.335054	0.1947	0.91366	0.699795	0.630776	0.665285	0.699246	0.628246	0.663746		484	Cast	0.00557369	0.329347	0.468336	0.897186	0.651575	0.632244	0.64191	0.651562	0.63198	0.641771			3455	Thrb	0.00903987	0.264477	0.24077	0.55877	0.681765	0.633016	0.65739	0.678751	0.626266	0.652509
876	Dgkh	0.00513689	0.337948	0.2427	0.8543	0.682721	0.648123	0.665422	0.681992	0.64547	0.663731		1526	Hdc	0.00541353	0.375901	0.213019	0.970013	0.641403	0.649962	0.645683	0.641175	0.642365	0.64177			1091	F13a1	0.0058054	0.322624	0.155187	0.805309	0.663639	0.643374	0.653507	0.663236	0.641777	0.652506
2256	Nrxn3	0.00539947	0.343028	0.214386	0.924732	0.662753	0.6678	0.665276	0.662368	0.664891	0.663629		1951	Mal2	0.00851825	0.25111	0.490949	0.239042	0.648238	0.635197	0.641717	0.648101	0.635172	0.641636			3793	Ybx2	0.00683666	0.296345	0.178069	0.796311	0.665783	0.642755	0.654269	0.664752	0.640005	0.652379
3494	Tmem168	0.00587329	0.32801	0.171834	0.848253	0.67894	0.653615	0.666277	0.677567	0.649654	0.663611		1068	Esrrg	0.00721308	0.279706	0.541874	0.953299	0.634586	0.64877	0.641678	0.634535	0.648703	0.641619			1199	Fmnl1	0.00665257	0.298487	0.213991	0.662476	0.67491	0.634777	0.654844	0.673388	0.631345	0.652366
1726	Kazn	0.00481949	0.350761	0.314243	0.923731	0.642334	0.686717	0.664526	0.64222	0.684867	0.663544		604	Chrna4	0.00626617	0.303768	0.214324	0.901163	0.649724	0.633467	0.641595	0.649723	0.633299	0.641511			2731	Pycrl	0.00587561	0.32298	0.24031	0.85905	0.669599	0.637238	0.653419	0.669232	0.635487	0.65236
2085	Mup2	0.0080674	0.291124	0.226705	0.804121	0.700343	0.642308	0.671326	0.694579	0.632362	0.663471		2638	Prkch	0.00506264	0.365314	0.236441	0.9544	0.646108	0.637717	0.641912	0.646018	0.636392	0.641205			505	Cckbr	0.00984673	0.253968	0.346962	0.486515	0.665977	0.659234	0.662605	0.659271	0.645405	0.652338
2461	Per2	0.00569572	0.336799	0.200025	0.877174	0.668154	0.665995	0.667075	0.666399	0.660328	0.663363		2808	Rec8	0.00511052	0.356442	0.22282	0.956404	0.645862	0.638211	0.642037	0.645857	0.636444	0.641151			1344	Glra3	0.00742163	0.282146	0.410095	0.880034	0.654536	0.653317	0.653926	0.653552	0.651097	0.652324
2836	Rgs19	0.00712446	0.330811	0.188145	0.948605	0.704729	0.636978	0.670854	0.700726	0.625909	0.663317		2498	Pim2	0.00559153	0.369486	0.473578	0.978327	0.639666	0.648971	0.644319	0.639207	0.643006	0.641107			3144	Slc36a1	0.00613486	0.313096	0.261813	0.844297	0.668103	0.639839	0.653971	0.667085	0.637477	0.652281
2652	Prosc	0.00578628	0.334404	0.201199	0.907954	0.686515	0.64815	0.667332	0.68445	0.641974	0.663212		3544	Tnnc1	0.00911534	0.254801	1.20498	0.233845	0.643689	0.642131	0.64291	0.642802	0.63927	0.641036			2691	Ptgs1	0.00629329	0.317104	0.285527	0.853517	0.664297	0.646003	0.65515	0.66267	0.641854	0.652262
3062	Siglech	0.00561788	0.330451	0.166033	0.872224	0.671643	0.657799	0.664721	0.670904	0.65513	0.663017		2704	Ptpn4	0.00557611	0.315072	0.421168	0.985786	0.628944	0.653154	0.641049	0.628923	0.653148	0.641035			1467	Grik3	0.00580426	0.3249	0.18577	0.825438	0.669976	0.637989	0.653982	0.66916	0.635304	0.652232
586	Chd5	0.00574885	0.332824	0.179436	0.893681	0.675048	0.658464	0.666756	0.673127	0.65275	0.662939		610	Chrnb2	0.00630539	0.302172	0.323991	0.937502	0.639638	0.642444	0.641041	0.639503	0.642443	0.640973			1104	Fam120a	0.00605452	0.315221	0.156709	0.81236	0.672487	0.635947	0.654217	0.671334	0.633094	0.652214
3538	Tnfrsf1a	0.00576222	0.332015	0.150253	0.902546	0.660535	0.670767	0.665651	0.659311	0.666537	0.662924		2998	Sema5a	0.00558645	0.322313	2.20536	0.956055	0.63907	0.643567	0.641319	0.638365	0.643553	0.640959			1949	Magi3	0.00606659	0.317523	0.216955	0.869089	0.664601	0.645073	0.654837	0.663146	0.641254	0.6522
3268	Srfbp1	0.0066389	0.324582	0.21593	0.86622	0.692282	0.648367	0.670325	0.687332	0.63842	0.662876		3723	Vav3	0.00548323	0.34333	0.221207	0.973342	0.640687	0.644393	0.64254	0.640312	0.641599	0.640956			1864	Lhx6	0.00576168	0.322665	0.161587	0.808616	0.636723	0.670477	0.6536	0.636242	0.668149	0.652196
1847	Leprot	0.00571568	0.339275	0.226677	0.909172	0.675079	0.656256	0.665668	0.673995	0.651682	0.662838		1917	Lrsam1	0.00543235	0.318671	0.372329	0.915125	0.648857	0.633372	0.641114	0.648462	0.633243	0.640853			2883	Rpl21	0.00618413	0.308296	0.176115	0.820648	0.668107	0.638252	0.653179	0.66759	0.636736	0.652163
2608	Ppp2r2b	0.00814148	0.302836	0.16847	0.892417	0.667441	0.675677	0.671559	0.661678	0.663926	0.662802		2847	Rhobtb3	0.00462367	0.351325	0.344117	0.954586	0.643014	0.639133	0.641073	0.642719	0.638954	0.640837			3223	Socs5	0.00570787	0.324331	0.197491	0.824901	0.66112	0.64535	0.653235	0.660675	0.643613	0.652144
1163	Fdft1	0.00542282	0.340132	0.243113	0.90213	0.700123	0.630196	0.66516	0.699006	0.626595	0.662801		1942	Mad1l1	0.00544633	0.340622	0.473576	0.898072	0.660807	0.621382	0.641094	0.660806	0.620845	0.640826			821	Cyr61	0.00625876	0.304263	0.159879	0.742848	0.666531	0.639159	0.652845	0.666146	0.638139	0.652142
1015	Elmod1	0.00528827	0.338812	0.211014	0.903635	0.663865	0.664247	0.664056	0.663543	0.661928	0.662736		1787	Kctd9	0.00556475	0.320152	0.506981	0.941923	0.641794	0.639927	0.640861	0.64165	0.639923	0.640787			832	Dab1	0.00679585	0.296429	0.336449	0.760492	0.661284	0.646103	0.653694	0.660561	0.643697	0.652129
2276	Nucb2	0.005254	0.337639	0.208911	0.886236	0.677043	0.650941	0.663992	0.676605	0.648566	0.662586		1229	Fryl	0.00514638	0.345977	0.276839	0.985254	0.629084	0.653728	0.641406	0.629061	0.652423	0.640742			3688	Uggt1	0.0057592	0.321698	0.169842	0.819964	0.660367	0.646127	0.653247	0.659773	0.644439	0.652106
2891	Rprm	0.00599962	0.325368	0.159165	0.842067	0.672277	0.665489	0.668883	0.668359	0.656803	0.662581		3179	Slc8a3	0.00479453	0.355314	0.242313	0.943326	0.644938	0.63711	0.641024	0.644505	0.636868	0.640687			1967	Mapk12	0.00579814	0.31874	0.248592	0.836277	0.667885	0.637043	0.652464	0.667715	0.63642	0.652068
2800	Rcan1	0.00580969	0.331737	0.204677	0.863842	0.672005	0.659492	0.665749	0.670315	0.654746	0.66253		2235	Nr3c1	0.00510158	0.345817	0.443621	0.986652	0.632775	0.649876	0.641325	0.632774	0.648584	0.640679			605	Chrna5	0.00629808	0.313928	0.26577	0.822963	0.685891	0.624528	0.65521	0.683933	0.620119	0.652026
3769	Wnt10b	0.00617924	0.32625	0.154661	0.883984	0.686023	0.646961	0.666492	0.683677	0.641319	0.662498		1451	Gpx3	0.00658508	0.312126	0.329616	0.96581	0.643156	0.639543	0.64135	0.643143	0.638177	0.64066			1769	Kcnk2	0.00519757	0.338308	0.185597	0.789219	0.670226	0.637302	0.653764	0.669558	0.634277	0.651918
1739	Kcnc4	0.0061421	0.329745	0.228936	0.913782	0.680643	0.65759	0.669117	0.676817	0.64798	0.662399		898	Dlk1	0.00600416	0.353269	0.42196	0.954126	0.659226	0.627181	0.643203	0.658977	0.622281	0.640629			3211	Snca	0.00682116	0.294155	0.350946	0.714081	0.677155	0.632123	0.654639	0.675402	0.628358	0.65188
3558	Tomm70a	0.00542972	0.343881	0.361058	0.935379	0.686075	0.644546	0.665311	0.684931	0.639776	0.662353		1345	Glra4	0.00966834	0.255602	0.648474	0.933781	0.644179	0.63721	0.640694	0.64415	0.636984	0.640567			1619	Ids	0.00620478	0.308284	0.187762	0.838446	0.667332	0.63871	0.653021	0.666756	0.636951	0.651854
5	1110037F02Rik	0.00560452	0.335143	0.188563	0.89456	0.685197	0.645141	0.665169	0.683932	0.640683	0.662307		2191	Nkd1	0.00524359	0.348054	0.277163	1	0.634507	0.649569	0.642038	0.634225	0.646899	0.640562			765	Cspg5	0.00588559	0.31808	0.167485	0.821729	0.662013	0.644651	0.653332	0.661223	0.64243	0.651826
3579	Trerf1	0.0053892	0.334561	0.18639	0.86586	0.666564	0.662789	0.664677	0.665475	0.658973	0.662224		1269	Gabrr2	0.0070744	0.287495	0.236753	0.864959	0.646724	0.634473	0.640598	0.646698	0.63439	0.640544			2697	Ptk7	0.00575493	0.324917	0.213091	0.774765	0.672113	0.635626	0.653869	0.671015	0.632588	0.651801
3524	Tmod1	0.00560219	0.344684	0.295017	0.91057	0.665479	0.669407	0.667443	0.663068	0.661302	0.662185		3464	Timp3	0.00499936	0.35161	0.261695	0.979758	0.632275	0.650261	0.641268	0.632263	0.648807	0.640535			311	Atp8a1	0.00570898	0.325624	0.170624	0.814839	0.66923	0.637951	0.65359	0.668376	0.635139	0.651757
2668	Psd	0.00575172	0.33491	0.22993	0.895754	0.681145	0.649868	0.665507	0.679631	0.644569	0.6621		3606	Trpm6	0.005447	0.355478	0.314984	0.991834	0.63101	0.656497	0.643754	0.630319	0.650563	0.640441			1261	Gabrb3	0.00595704	0.314287	0.200255	0.754562	0.665419	0.640542	0.65298	0.66484	0.638654	0.651747
2272	Ntrk3	0.00611296	0.318266	0.215758	0.845414	0.67317	0.654575	0.663872	0.672213	0.651566	0.66189		3720	Vat1	0.00499631	0.353009	0.259883	0.942616	0.64551	0.635979	0.640744	0.645485	0.634946	0.640215			2272	Ntrk3	0.00626619	0.307972	0.237543	0.754437	0.664588	0.641062	0.652825	0.664121	0.639322	0.651722
1277	Galnt10	0.00600818	0.325049	0.146995	0.857656	0.660493	0.666365	0.663429	0.659747	0.66397	0.661858		3346	Sult1a1	0.00700505	0.278009	0.34913	0.941692	0.633696	0.647309	0.640503	0.633238	0.647023	0.640131			442	Cadps2	0.00668656	0.29495	0.322914	0.733597	0.680795	0.627053	0.653924	0.679266	0.624176	0.651721
1973	Mapre1	0.00565278	0.33148	0.181555	0.868413	0.690729	0.637882	0.664305	0.689471	0.63422	0.661845		446	Calca	0.00685765	0.299862	0.334832	0.921181	0.640412	0.639958	0.640185	0.640133	0.639953	0.640043			1435	Gpr55	0.00592155	0.316127	0.145791	0.812537	0.672985	0.633269	0.653127	0.67226	0.631175	0.651717
3747	Vstm2b	0.00582519	0.323383	0.174602	0.820579	0.682385	0.647001	0.664693	0.68066	0.642913	0.661786		1908	Lrrc3b	0.00636703	0.304937	0.246706	0.890678	0.657348	0.623855	0.640602	0.657187	0.622839	0.640013			1723	Kank4	0.00620675	0.317251	0.227812	0.891668	0.667896	0.63738	0.652638	0.667527	0.635793	0.65166
1460	Gria3	0.00534477	0.334975	0.20084	0.875416	0.675284	0.650545	0.662915	0.674974	0.648581	0.661778		1311	Gdf11	0.0080508	0.293396	0.668314	0.995366	0.632361	0.650412	0.641386	0.632321	0.64745	0.639886			2205	Nos1	0.00652251	0.301489	0.271094	0.813959	0.652606	0.651524	0.652065	0.652532	0.650779	0.651655
2173	Nfxl1	0.00521924	0.334353	0.163069	0.820588	0.67729	0.647683	0.662486	0.676966	0.646516	0.661741		2653	Prox1	0.00639952	0.355735	8.70264	0.988216	0.645132	0.649197	0.647164	0.64427	0.635482	0.639876			2926	Ryr1	0.00538821	0.338433	0.196188	0.765353	0.653816	0.65294	0.653378	0.653306	0.649981	0.651643
3030	Sf3a2	0.0055105	0.334216	0.180283	0.880428	0.68907	0.637824	0.663447	0.688246	0.634936	0.661591		3204	Smtn	0.00564934	0.325734	0.326337	0.960859	0.636893	0.64299	0.639941	0.636778	0.642929	0.639854			3419	Tcerg1l	0.00639549	0.301869	0.193344	0.885289	0.659536	0.644105	0.65182	0.65952	0.643759	0.651639
2738	Rab12	0.00562541	0.325647	0.155402	0.825416	0.68876	0.637939	0.66335	0.687557	0.634999	0.661278		827	D430041D05Rik	0.00675757	0.285146	0.322283	0.296133	0.647734	0.632739	0.640236	0.647678	0.631954	0.639816			2739	Rab27b	0.00665611	0.296285	0.263857	0.847914	0.668209	0.636306	0.652258	0.667971	0.635231	0.651601
438	Cacng8	0.00699175	0.305622	0.310421	0.819336	0.691604	0.637444	0.664524	0.689612	0.632705	0.661158		3442	Tgfb2	0.00531106	0.385228	1.85906	0.98794	0.638523	0.651742	0.645132	0.637982	0.64157	0.639776			3538	Tnfrsf1a	0.00620582	0.310153	0.170422	0.862769	0.654445	0.650406	0.652426	0.654147	0.649047	0.651597
2739	Rab27b	0.00615274	0.325889	0.203626	0.906359	0.686383	0.643683	0.665033	0.684319	0.637962	0.661141		1934	Lypla1	0.00532806	0.316626	0.504202	0.927594	0.6432	0.637724	0.640462	0.642356	0.63712	0.639738			48	Abhd11	0.00646572	0.308633	0.265103	0.803635	0.660424	0.648322	0.654373	0.658468	0.644619	0.651544
232	Arhgap27	0.00566721	0.334036	0.176346	0.900993	0.679201	0.645551	0.662376	0.678735	0.64325	0.660993		1755	Kcnip4	0.00525331	0.325422	0.428264	0.962694	0.627774	0.652251	0.640012	0.627329	0.652142	0.639735			2927	S100a10	0.00593381	0.321224	0.254714	0.810438	0.667971	0.642498	0.655235	0.665526	0.63752	0.651523
666	Cmtm4	0.00643795	0.322949	0.18063	0.877548	0.680508	0.656251	0.66838	0.675667	0.646109	0.660888		1898	Lrig1	0.0056502	0.331136	0.318952	0.945901	0.647264	0.632539	0.639901	0.64705	0.632343	0.639697			3467	Tle1	0.00632055	0.306911	0.491028	0.781343	0.677777	0.62621	0.651993	0.677554	0.625355	0.651454
2760	Rap2a	0.00612046	0.319834	0.180917	0.827225	0.697433	0.631735	0.664584	0.694972	0.626555	0.660763		2562	Pmp22	0.00465782	0.360532	0.357326	0.929777	0.640101	0.639947	0.640024	0.639229	0.639883	0.639556			2455	Pdzrn3	0.0108957	0.238645	0.374296	0.512985	0.667027	0.655817	0.661422	0.660336	0.642398	0.651367
3443	Tgfb3	0.00555859	0.330807	0.178019	0.883425	0.667408	0.658722	0.663065	0.666294	0.655197	0.660745		3513	Tmem41a	0.00456849	0.356841	0.278914	0.949682	0.636835	0.643045	0.63994	0.636136	0.642975	0.639556			1447	Gprin1	0.00654024	0.297511	0.1945	0.736596	0.668291	0.636918	0.652604	0.667533	0.634942	0.651238
917	Doc2a	0.00643171	0.327024	0.190425	0.894434	0.671815	0.667013	0.669414	0.666509	0.65493	0.66072		1407	Gpr115	0.00521253	0.354404	0.655321	0.980701	0.637574	0.644008	0.640791	0.637556	0.641389	0.639473			1227	Frrs1	0.00738622	0.284347	0.273142	0.843711	0.642487	0.663404	0.652946	0.641522	0.660756	0.651139
684	Cntnap4	0.005635	0.326564	0.185856	0.848512	0.704032	0.619814	0.661923	0.703313	0.618101	0.660707		132	Ahcyl2	0.00540942	0.334729	1.09442	0.94791	0.642735	0.636555	0.639645	0.642544	0.636387	0.639466			3469	Tle4	0.0059106	0.321269	0.200307	0.694391	0.679514	0.630426	0.65497	0.677007	0.625151	0.651079
2824	Rfwd2	0.00636251	0.331675	0.215972	0.884723	0.677728	0.653557	0.665643	0.675003	0.646156	0.66058		1654	Il1rap	0.00811032	0.273462	2.35646	0.964038	0.625568	0.653832	0.6397	0.624933	0.653734	0.639333			3736	Vill	0.00777458	0.274874	0.213659	0.765409	0.677677	0.628391	0.653034	0.676364	0.625777	0.65107
1282	Galntl6	0.00609302	0.326791	0.169885	0.889141	0.671754	0.655728	0.663741	0.670089	0.650943	0.660516		412	C1ql2	0.0080898	0.296196	3.99927	0.971467	0.640585	0.640401	0.640493	0.640273	0.638323	0.639298			3769	Wnt10b	0.00639092	0.306275	0.187353	0.843636	0.666115	0.638871	0.652493	0.66537	0.636746	0.651058
2123	Nceh1	0.0056307	0.330865	0.168069	0.868121	0.687483	0.63768	0.662582	0.686327	0.634592	0.66046		1186	Fign	0.006164	0.35169	0.190634	0.982043	0.634574	0.653792	0.644183	0.633254	0.64533	0.639292			874	Dgkb	0.00565899	0.330811	0.156774	0.772792	0.657212	0.650265	0.653739	0.656129	0.64596	0.651044
3262	Sprr1a	0.00715805	0.331802	0.247441	0.934914	0.694843	0.645292	0.670068	0.68901	0.631823	0.660417		429	Cacna2d2	0.00493269	0.351716	0.187114	0.926471	0.650248	0.628757	0.639503	0.650011	0.628467	0.639239			1291	Gas7	0.00615537	0.314036	0.158041	0.706971	0.659291	0.646306	0.652798	0.658479	0.643544	0.651012
3201	Smpd1	0.00587986	0.328115	0.172383	0.86223	0.680558	0.646606	0.663582	0.678824	0.641799	0.660312		1207	Fndc5	0.00467828	0.34355	0.513336	0.936666	0.63846	0.640811	0.639636	0.637775	0.640665	0.63922			2461	Per2	0.0059528	0.321421	0.175874	0.792193	0.661653	0.64468	0.653167	0.660577	0.641445	0.651011
2471	Pfkp	0.00533038	0.336083	0.173861	0.86839	0.676606	0.645811	0.661208	0.676293	0.644167	0.66023		2314	Oprm1	0.00539352	0.368119	0.170322	0.973012	0.641151	0.644246	0.642699	0.640706	0.637734	0.63922			4	1110008P14Rik	0.0082844	0.266153	0.421939	0.64562	0.675408	0.63492	0.655164	0.672447	0.629504	0.650976
225	Arf3	0.00549928	0.333487	0.196764	0.8801	0.674955	0.649346	0.662151	0.674196	0.646253	0.660224		3337	Stx1a	0.0081721	0.255979	0.43175	0.352457	0.639037	0.639373	0.639205	0.638929	0.639371	0.63915			99	Adcy2	0.00672153	0.297603	0.249186	0.790477	0.667605	0.638023	0.652814	0.666525	0.635374	0.650949
1440	Gpr85	0.00559067	0.330817	0.188988	0.875374	0.670343	0.653697	0.66202	0.669608	0.650786	0.660197		684	Cntnap4	0.00677939	0.292831	0.256476	0.869223	0.654968	0.62311	0.639039	0.654942	0.623075	0.639008			2741	Rab3b	0.00640036	0.302528	0.157006	0.795895	0.645416	0.657804	0.65161	0.645145	0.656683	0.650914
3270	Srgap3	0.00563851	0.332344	0.203254	0.873606	0.673206	0.651908	0.662557	0.672106	0.648219	0.660162		625	Cib2	0.00594412	0.316535	0.351205	0.945862	0.639374	0.638765	0.639069	0.63933	0.638633	0.638981			805	Cyb561	0.00719589	0.289123	0.207324	0.802888	0.670746	0.636215	0.653481	0.669232	0.632563	0.650898
1165	Fem1a	0.00600717	0.325203	0.215666	0.855643	0.685351	0.643921	0.664636	0.682587	0.637666	0.660126		1634	Igfbp6	0.00812207	0.275993	1.34955	0.115144	0.624482	0.661875	0.643178	0.62273	0.655181	0.638955			2120	Ncam2	0.00569885	0.327757	0.187749	0.838982	0.674256	0.630641	0.652449	0.673474	0.628149	0.650812
334	B3gnt2	0.00476341	0.345445	0.29416	0.918694	0.653312	0.667849	0.660581	0.653304	0.666853	0.660079		1173	Fgf13	0.00547664	0.319193	0.53849	0.894948	0.640733	0.637325	0.639029	0.640567	0.63731	0.638939			1872	Lims2	0.00741408	0.289972	0.217273	0.862105	0.665443	0.639916	0.652679	0.664419	0.636832	0.650625
3434	Terf2ip	0.00555267	0.331707	0.154799	0.854843	0.671604	0.650705	0.661155	0.671162	0.648983	0.660073		326	Axin2	0.00558866	0.334278	0.424556	0.988892	0.629239	0.649662	0.63945	0.629231	0.648604	0.638917			2668	Psd	0.00599917	0.319211	0.189558	0.780386	0.66801	0.637099	0.652554	0.667086	0.634111	0.650599
3777	Wnt7b	0.00848216	0.304555	0.188243	0.888442	0.714421	0.631078	0.672749	0.705084	0.615051	0.660067		3855	Zyx	0.00576797	0.308133	0.556585	0.947528	0.630072	0.648207	0.63914	0.629702	0.648091	0.638897			1196	Flrt3	0.00599923	0.325915	0.271437	0.828351	0.665034	0.639309	0.652171	0.664388	0.636777	0.650582
645	Clic1	0.0060091	0.332308	0.20062	0.88567	0.688173	0.638403	0.663288	0.68665	0.633409	0.66003		3370	Synpr	0.00647596	0.287672	0.359971	0.416796	0.636992	0.640874	0.638933	0.636989	0.640725	0.638857			2898	Rps6ka2	0.00645035	0.304562	0.150841	0.819914	0.654924	0.649673	0.652299	0.654001	0.64707	0.650535
274	Asns	0.00582248	0.330865	0.181137	0.880719	0.686929	0.639126	0.663027	0.685318	0.634605	0.659961		1685	Irx2	0.00834695	0.274975	0.446371	0.933626	0.653169	0.624889	0.639029	0.653156	0.624528	0.638842			995	Egr3	0.00665885	0.302728	0.181324	0.543006	0.644268	0.663359	0.653814	0.642575	0.658395	0.650485
779	Ctla4	0.00684505	0.309616	0.122645	0.826539	0.691029	0.633879	0.662454	0.689859	0.629979	0.659919		2553	Plxnb1	0.00748664	0.284233	0.439742	0.897715	0.658957	0.618982	0.63897	0.658906	0.618679	0.638792			2479	Phactr1	0.00631218	0.312816	0.182872	0.602962	0.658048	0.649679	0.653864	0.656213	0.644511	0.650362
805	Cyb561	0.00675443	0.322287	0.169333	0.906844	0.691156	0.644655	0.667906	0.686206	0.633531	0.659869		524	Cd59a	0.0057362	0.341453	0.321311	0.966481	0.63101	0.651235	0.641123	0.630459	0.646829	0.638644			1818	Kpna1	0.00616354	0.311349	0.199404	0.793372	0.667247	0.636433	0.65184	0.666432	0.634248	0.65034
3137	Slc35b4	0.00543236	0.338252	0.227072	0.906557	0.685136	0.638069	0.661602	0.684514	0.635036	0.659775		3046	Sh3bgrl2	0.00554079	0.329154	0.267149	0.941869	0.633001	0.644725	0.638863	0.633001	0.644277	0.638639			1639	Igsf21	0.00657002	0.299997	0.224097	0.783771	0.667412	0.637236	0.652324	0.666117	0.634413	0.650265
1614	Icosl	0.00637701	0.325026	0.188877	0.87538	0.668777	0.6632	0.665988	0.66512	0.654398	0.659759		1082	Exosc8	0.00847515	0.262423	0.211655	0.735122	0.656089	0.62141	0.638749	0.656073	0.621114	0.638593			3558	Tomm70a	0.0054461	0.340434	0.215602	0.825133	0.672267	0.632828	0.652548	0.67147	0.628953	0.650212
952	Dusp18	0.00596685	0.329375	0.206545	0.858318	0.668319	0.66071	0.664515	0.66581	0.653694	0.659752		1966	Mapk11	0.00820332	0.261089	0.344597	0.493233	0.657457	0.620421	0.638939	0.6574	0.61972	0.63856			2603	Ppp1r7	0.00618368	0.317006	0.203346	0.721464	0.664721	0.643758	0.65424	0.662523	0.637868	0.650196
2223	Npvf	0.00592154	0.332334	0.186238	0.881329	0.699278	0.627342	0.66331	0.697165	0.622251	0.659708		1280	Galnt6	0.00457131	0.356716	0.244365	0.925432	0.64364	0.63452	0.63908	0.64255	0.634519	0.638535			3654	Tyr	0.00598625	0.315724	0.196804	0.848588	0.665633	0.637307	0.65147	0.664935	0.635384	0.65016
173	Ank	0.0054068	0.335854	0.199797	0.862981	0.682612	0.640431	0.661522	0.681703	0.637499	0.659601		1694	Itga3	0.00612753	0.329702	0.2642	0.921927	0.647625	0.631712	0.639668	0.647261	0.629793	0.638527			5	1110037F02Rik	0.00599865	0.316625	0.181324	0.822198	0.669558	0.633629	0.651594	0.668881	0.631425	0.650153
804	Cxcl14	0.00612109	0.314987	0.147069	0.831467	0.65884	0.661813	0.660326	0.658589	0.660325	0.659457		3454	Thra	0.00753316	0.26907	0.239296	0.39071	0.6428	0.634236	0.638518	0.642701	0.634199	0.63845			1998	Med24	0.00744677	0.284448	0.26716	0.687438	0.667683	0.64024	0.653961	0.665202	0.634932	0.650067
2696	Ptk2b	0.00576625	0.328503	0.216333	0.850395	0.672949	0.651303	0.662126	0.671749	0.647146	0.659447		956	Dusp6	0.0082294	0.259957	0.363278	0.202945	0.639545	0.637651	0.638598	0.639528	0.637352	0.63844			2268	Ntng2	0.00711637	0.284791	0.36532	0.668525	0.672273	0.634345	0.653309	0.66989	0.630084	0.649987
2202	Nol4	0.00621017	0.328137	0.225783	0.867122	0.683095	0.653811	0.668453	0.677433	0.641367	0.6594		3150	Slc39a14	0.00655749	0.294535	0.317627	0.918222	0.639923	0.637096	0.63851	0.639736	0.637089	0.638412			1973	Mapre1	0.00610227	0.312377	0.197013	0.836798	0.674664	0.627888	0.651276	0.673989	0.625957	0.649973
2752	Ralyl	0.0057812	0.333516	0.168933	0.916526	0.684219	0.639767	0.661993	0.683048	0.635717	0.659382		489	Cbln4	0.0136954	0.229817	0.462718	0.971387	0.643331	0.634576	0.638954	0.642947	0.633862	0.638405			3174	Slc7a14	0.00604943	0.311704	0.36823	0.85386	0.666919	0.633916	0.650417	0.666765	0.63315	0.649957
1610	Iars2	0.00558102	0.335443	0.205855	0.870285	0.687375	0.63821	0.662793	0.685428	0.63324	0.659334		1921	Ltbp3	0.00547152	0.327132	0.241521	0.934034	0.644414	0.632558	0.638486	0.644322	0.632475	0.638399			2568	Pnrc2	0.00728369	0.28418	0.332995	0.779171	0.674087	0.629597	0.651842	0.672994	0.626916	0.649955
3413	Tbr1	0.00599783	0.323935	0.190068	0.814707	0.671037	0.656628	0.663832	0.668184	0.650464	0.659324		1566	Homer1	0.00654028	0.299714	0.59464	0.146684	0.646169	0.634954	0.640562	0.64519	0.631561	0.638375			2328	Otof	0.00568947	0.331531	0.165009	0.813941	0.635386	0.671841	0.653613	0.633641	0.666229	0.649935
2344	P2ry12	0.00545931	0.329825	0.180394	0.853812	0.673297	0.647854	0.660575	0.672779	0.645856	0.659317		85	Adamts16	0.00628013	0.307294	0.206632	0.83515	0.655957	0.621249	0.638603	0.655937	0.620669	0.638303			2917	Runx2	0.00639097	0.303205	0.411374	0.68035	0.678399	0.622389	0.650394	0.678208	0.621622	0.649915
1547	Hip1	0.00668756	0.329702	0.208906	0.888967	0.679729	0.650904	0.665316	0.676049	0.642544	0.659296		3563	Tpbg	0.00579069	0.316337	0.182789	0.6477	0.654028	0.6235	0.638764	0.653911	0.622498	0.638205			2067	Msrb2	0.0062508	0.310827	0.222111	0.809386	0.676776	0.625603	0.651189	0.676118	0.623677	0.649897
2916	Rufy4	0.00602158	0.320607	0.141734	0.824906	0.669755	0.653609	0.661682	0.668347	0.650126	0.659237		367	Bcl2l11	0.00964988	0.250863	0.457953	0.866278	0.654869	0.622107	0.638488	0.654828	0.621537	0.638182			2030	Mif	0.0061855	0.308734	0.216427	0.840369	0.666496	0.635088	0.650792	0.666027	0.633677	0.649852
1926	Lxn	0.0064151	0.307003	0.198857	0.766781	0.678845	0.642133	0.660489	0.678117	0.640332	0.659225		662	Clvs2	0.00580348	0.351977	4.44931	0.983389	0.640462	0.64614	0.643301	0.639589	0.636627	0.638108			2635	Prkcb	0.00581037	0.323446	0.183328	0.734903	0.673907	0.629588	0.651748	0.672932	0.626617	0.649775
2699	Ptp4a1	0.00550813	0.333038	0.164958	0.853848	0.679642	0.642424	0.661033	0.678712	0.639486	0.659099		204	Apba1	0.00786259	0.267823	0.301513	0.902208	0.64749	0.628889	0.63819	0.647323	0.628886	0.638105			747	Crip2	0.00590679	0.32426	0.208771	0.75987	0.67063	0.636446	0.653538	0.668423	0.630973	0.649698
2281	Nudt9	0.00568315	0.331408	0.173075	0.876396	0.675736	0.647884	0.66181	0.674273	0.643884	0.659078		2320	Osbpl5	0.00631552	0.294233	0.516178	0.943254	0.631434	0.644584	0.638009	0.631342	0.644583	0.637963			827	D430041D05Rik	0.00597404	0.316121	0.234979	0.69078	0.667645	0.64081	0.654227	0.664643	0.634618	0.649631
1258	Gabra6	0.00625743	0.347648	1.46141	0.852418	0.663859	0.659492	0.661676	0.662337	0.655752	0.659044		686	Col11a1	0.00528584	0.332678	0.248263	0.907628	0.646945	0.629036	0.63799	0.646904	0.628942	0.637923			3080	Slc13a3	0.00917975	0.267965	0.268665	0.885061	0.657066	0.647981	0.652523	0.655921	0.643289	0.649605
1905	Lrrc16a	0.00557456	0.332373	0.164242	0.882107	0.673441	0.648408	0.660925	0.672671	0.645354	0.659012		3737	Vim	0.00505354	0.359046	0.343154	0.944559	0.64624	0.630302	0.638271	0.64602	0.629594	0.637807			51	Abhd8	0.00594467	0.317309	0.212835	0.819532	0.659426	0.643688	0.651557	0.658276	0.640887	0.649581
2039	Mmel1	0.00521421	0.352816	0.252727	0.938628	0.680446	0.639206	0.659826	0.68038	0.637614	0.658997		1341	Glp1r	0.00552259	0.35406	0.266918	0.97027	0.64119	0.640577	0.640884	0.64079	0.634806	0.637798			3423	Tcf4	0.00804123	0.273491	0.263014	0.654586	0.659683	0.643283	0.651483	0.658686	0.640398	0.649542
963	E030007A22Rik	0.00628056	0.336864	0.223457	0.894689	0.692077	0.6343	0.663188	0.689935	0.628031	0.658983		1318	Gfpt2	0.00827698	0.263189	0.276847	0.665084	0.651029	0.625505	0.638267	0.650941	0.624642	0.637792			1272	Gadd45b	0.0079142	0.275595	0.256815	0.622083	0.655411	0.649299	0.652355	0.653795	0.645158	0.649476
2242	Nrcam	0.00638578	0.322578	0.203713	0.856122	0.693898	0.639193	0.666545	0.688643	0.629233	0.658938		920	Dock10	0.00495923	0.371442	0.929224	0.959256	0.648031	0.630704	0.639368	0.647992	0.627581	0.637786			2974	Scube1	0.00819349	0.270434	0.501474	0.525548	0.658334	0.65748	0.657907	0.652231	0.646672	0.649451
2679	Psme1	0.00545597	0.331066	0.152158	0.89293	0.678206	0.641956	0.660081	0.67773	0.639993	0.658861		1481	Grm1	0.00506062	0.356877	0.305825	0.945207	0.640228	0.636389	0.638308	0.640217	0.635151	0.637684			2246	Nrip1	0.00693146	0.292672	0.30959	0.717851	0.667582	0.635981	0.651781	0.666123	0.632768	0.649446
1538	Hes6	0.00565234	0.337933	0.202895	0.904402	0.671733	0.650418	0.661076	0.670919	0.646773	0.658846		2849	Rims3	0.00531194	0.320573	0.3868	0.936642	0.637021	0.638538	0.63778	0.636808	0.638463	0.637635			878	Dhcr24	0.00565961	0.324836	0.202	0.849812	0.676436	0.624893	0.650664	0.675762	0.623121	0.649441
3585	Trib2	0.00532631	0.334955	0.192305	0.86966	0.673556	0.645953	0.659755	0.673263	0.644336	0.658799		3604	Trpc6	0.00834001	0.266128	0.553149	0.733506	0.667314	0.6086	0.637957	0.667307	0.60796	0.637634			535	Cdc42ep3	0.00535227	0.340139	0.14878	0.802828	0.650939	0.653195	0.652067	0.649938	0.648907	0.649423
591	Chl1	0.00738877	0.297045	0.176954	0.807397	0.700804	0.62532	0.663062	0.697877	0.61967	0.658774		1293	Gata3	0.00749823	0.284467	0.400854	0.909396	0.648522	0.62719	0.637856	0.648519	0.626636	0.637577			763	Csk	0.00587235	0.320842	0.192529	0.874176	0.655586	0.645595	0.650591	0.655038	0.643768	0.649403
273	Asgr1	0.00837022	0.292408	0.153614	0.882019	0.644386	0.685669	0.665028	0.641008	0.676412	0.65871		2541	Plk2	0.00634506	0.294839	0.193761	0.348717	0.633573	0.642082	0.637828	0.633546	0.641544	0.637545			3443	Tgfb3	0.00624807	0.305497	0.195496	0.836998	0.65832	0.642079	0.650199	0.657883	0.640649	0.649266
3659	Ubap1	0.0053671	0.334181	0.188269	0.843703	0.673783	0.646738	0.660261	0.673047	0.644363	0.658705		3830	Zfp521	0.00462947	0.375135	0.872219	0.948261	0.644396	0.632993	0.638694	0.643953	0.631102	0.637527			2291	Oaz2	0.00727905	0.306616	0.230396	0.885213	0.65616	0.653715	0.654937	0.652738	0.645742	0.64924
281	Atg3	0.00560524	0.331888	0.166765	0.85898	0.664443	0.655361	0.659902	0.66384	0.653192	0.658516		459	Camk4	0.0057163	0.313894	0.234872	0.31911	0.637412	0.639379	0.638396	0.637181	0.63779	0.637486			1978	Masp1	0.00613383	0.32048	0.248835	0.740658	0.669121	0.636006	0.652564	0.667044	0.63142	0.649232
777	Cth	0.00557741	0.33343	0.198393	0.835751	0.667487	0.652832	0.660159	0.666615	0.650371	0.658493		1762	Kcnj4	0.00619581	0.299137	0.235441	0.303455	0.625269	0.650809	0.638039	0.625142	0.649642	0.637392			1168	Fezf2	0.00804749	0.273339	0.225059	0.621135	0.656419	0.648913	0.652666	0.654382	0.644022	0.649202
2985	Sec14l1	0.00606747	0.329587	0.193876	0.874558	0.665991	0.658707	0.662349	0.664087	0.652895	0.658491		3626	Tspan33	0.00631559	0.30763	0.586932	0.968782	0.631289	0.643586	0.637438	0.631282	0.643359	0.63732			2012	Mest	0.00606763	0.315327	0.206647	0.867496	0.654876	0.648154	0.651515	0.653592	0.644735	0.649164
1366	Gmfb	0.00562413	0.333036	0.197433	0.895228	0.674858	0.646438	0.660648	0.673954	0.642936	0.658445		2206	Nos1ap	0.00826015	0.258749	0.425348	0.456075	0.655242	0.619885	0.637563	0.655224	0.619346	0.637285			779	Ctla4	0.00678634	0.298903	0.160917	0.798176	0.668009	0.632219	0.650114	0.667659	0.630569	0.649114
1485	Grm5	0.0053723	0.330482	0.208327	0.863828	0.666309	0.652588	0.659448	0.665974	0.650846	0.65841		953	Dusp3	0.00762083	0.267899	0.585256	0.249382	0.647702	0.627396	0.637549	0.647689	0.626869	0.637279			2652	Prosc	0.00633766	0.307607	0.197119	0.828906	0.666862	0.634801	0.650832	0.665944	0.632281	0.649113
1723	Kank4	0.00651608	0.341023	0.200759	0.947701	0.685236	0.641531	0.663383	0.682924	0.633761	0.658342		1737	Kcnc2	0.00587424	0.308205	0.340986	0.936843	0.634858	0.639732	0.637295	0.634675	0.639679	0.637177			2496	Pigt	0.00683701	0.296472	0.389804	0.86752	0.661852	0.638874	0.650363	0.661125	0.637094	0.649109
2407	Pcdhga12	0.00544492	0.335052	0.220113	0.870171	0.673687	0.646528	0.660108	0.672969	0.643653	0.658311		1741	Kcnd3	0.00767266	0.284109	0.19277	0.818544	0.654847	0.620873	0.63786	0.654668	0.61966	0.637164			2188	Nipa2	0.00605224	0.317908	0.185337	0.790515	0.664343	0.638901	0.651622	0.662927	0.635279	0.649103
324	Avpr1b	0.00663471	0.326595	0.165655	0.8861	0.654298	0.666133	0.660216	0.653527	0.663001	0.658264		275	Aspa	0.00451981	0.358213	0.282883	0.941596	0.635492	0.63983	0.637661	0.634412	0.639823	0.637118			3299	St8sia5	0.0080008	0.269764	0.323517	0.658681	0.665235	0.639749	0.652492	0.662889	0.635209	0.649049
3250	Spata2l	0.00561229	0.32728	0.21913	0.827989	0.677551	0.644403	0.660977	0.676114	0.640409	0.658261		2902	Rreb1	0.00745623	0.294173	0.629445	0.95316	0.645031	0.629712	0.637371	0.645027	0.629037	0.637032			2204	Nop10	0.00597726	0.317959	0.19902	0.873138	0.66253	0.637824	0.650177	0.661944	0.635867	0.648906
2467	Pfkfb2	0.00614604	0.337011	0.257894	0.914155	0.678203	0.649587	0.663895	0.675246	0.641252	0.658249		4	1110008P14Rik	0.0102013	0.23847	0.808633	0.291399	0.649434	0.624845	0.637139	0.649148	0.624835	0.636992			963	E030007A22Rik	0.00585728	0.328372	0.188789	0.810002	0.673209	0.629061	0.651135	0.672105	0.625678	0.648891
663	Cmbl	0.00708489	0.3193	0.299784	0.883199	0.694768	0.643197	0.668983	0.686734	0.629745	0.65824		700	Col5a1	0.00693183	0.286773	0.138281	0.509449	0.654321	0.619851	0.637086	0.65432	0.61964	0.63698			2709	Ptprk	0.00884767	0.25899	0.328095	0.688238	0.656867	0.648759	0.652813	0.654309	0.643392	0.648851
2833	Rgs14	0.00760497	0.286578	0.238343	0.742516	0.663757	0.661827	0.662792	0.660658	0.655563	0.658111		1297	Gbe1	0.00479421	0.344366	0.244855	0.884613	0.645311	0.628693	0.637002	0.645213	0.628601	0.636907			596	Chrm1	0.00614815	0.3145	0.16669	0.724288	0.66272	0.639682	0.651201	0.661447	0.636085	0.648766
1403	Gpm6b	0.00542493	0.336759	0.227005	0.893233	0.67221	0.647987	0.660098	0.671461	0.644592	0.658027		1422	Gpr165	0.00534871	0.352117	0.346804	0.957596	0.647773	0.628307	0.63804	0.647765	0.625931	0.636848			951	Dusp14	0.00696269	0.296267	0.211068	0.597526	0.655818	0.651511	0.653664	0.652923	0.644575	0.648749
3377	Syt16	0.00704675	0.310425	0.153943	0.795262	0.695458	0.640098	0.667778	0.688323	0.627713	0.658018		656	Clptm1l	0.00971158	0.254402	0.582982	0.802095	0.66021	0.61641	0.63831	0.659722	0.613878	0.6368			1547	Hip1	0.00638433	0.316726	0.206569	0.826674	0.661371	0.642339	0.651855	0.659563	0.637889	0.648726
290	Atp1a1	0.00540638	0.335698	0.198546	0.858039	0.676991	0.643038	0.660015	0.676032	0.639905	0.657969		2835	Rgs17	0.00612434	0.312446	0.239953	0.939116	0.643791	0.630024	0.636907	0.643787	0.629691	0.636739			2223	Npvf	0.00608759	0.315641	0.190484	0.837423	0.67692	0.623857	0.650389	0.675931	0.621491	0.648711
3041	Sgsm1	0.00568063	0.328727	0.163046	0.867217	0.674602	0.64696	0.660781	0.673105	0.642781	0.657943		2484	Phldb2	0.00553986	0.324908	0.236173	0.902786	0.640901	0.632636	0.636768	0.640865	0.632549	0.636707			1277	Galnt10	0.0060056	0.319787	0.155727	0.856884	0.655615	0.644098	0.649857	0.655113	0.642264	0.648688
3563	Tpbg	0.00548994	0.34577	0.296634	0.882884	0.664817	0.660376	0.662596	0.662412	0.653409	0.657911		363	Bcat1	0.00548073	0.315067	0.340253	0.927073	0.637303	0.636556	0.63693	0.636942	0.636395	0.636668			2469	Pfkl	0.0065297	0.301445	0.254158	0.816312	0.670568	0.629772	0.65017	0.669708	0.627548	0.648628
1778	Kcnv2	0.00582859	0.331608	0.202435	0.907209	0.661732	0.660547	0.661139	0.660324	0.655356	0.65784		2977	Sdc2	0.00514776	0.357891	0.194201	0.920031	0.652107	0.623323	0.637715	0.652057	0.621188	0.636622			406	Bzw1	0.00636596	0.308394	0.215193	0.779647	0.673085	0.62756	0.650323	0.672108	0.62496	0.648534
2568	Pnrc2	0.0066774	0.305112	0.226944	0.791957	0.696562	0.625657	0.66111	0.694298	0.621357	0.657827		626	Cidea	0.00523308	0.34815	0.779411	0.943012	0.63189	0.642525	0.637207	0.63187	0.641348	0.636609			1295	Gba	0.00721981	0.296691	0.253099	0.782082	0.674284	0.632645	0.653464	0.670642	0.626418	0.64853
2067	Msrb2	0.00623582	0.32403	0.201611	0.863578	0.693298	0.629271	0.661284	0.691229	0.624319	0.657774		1069	Esyt1	0.00616183	0.308611	0.526067	0.897427	0.644121	0.629121	0.636621	0.643982	0.629117	0.63655			2985	Sec14l1	0.0062247	0.313883	0.164987	0.658543	0.654629	0.645955	0.650292	0.653774	0.643067	0.64842
2224	Npy	0.00580669	0.335717	0.298302	0.862923	0.668036	0.657821	0.662929	0.665176	0.65036	0.657768		2242	Nrcam	0.00873541	0.250563	0.379279	0.370957	0.642378	0.630797	0.636587	0.642341	0.630735	0.636538			3760	Wdr18	0.00592609	0.321895	0.338537	0.840203	0.647814	0.655024	0.651419	0.645686	0.651087	0.648387
2339	P2rx3	0.0063606	0.319963	0.157823	0.870633	0.683068	0.642014	0.662541	0.680122	0.635313	0.657717		2669	Psd3	0.00859329	0.257601	0.34501	0.506769	0.654558	0.619188	0.636873	0.654525	0.618493	0.636509			1953	Man2b1	0.00612633	0.314729	0.16216	0.808108	0.665201	0.63515	0.650175	0.66425	0.632484	0.648367
3668	Ube2ql1	0.00604992	0.326587	0.212136	0.843294	0.680478	0.644768	0.662623	0.677412	0.637968	0.65769		346	BC100451	0.00857725	0.275321	0.364629	0.955702	0.637156	0.636424	0.63679	0.637074	0.635909	0.636492			3243	Sp3	0.00639395	0.305619	0.183919	0.746028	0.65056	0.648849	0.649705	0.649965	0.646727	0.648346
2195	Nlk	0.006446	0.333485	0.29766	0.91099	0.664323	0.672618	0.668471	0.658012	0.657333	0.657672		1417	Gpr151	0.00517973	0.360407	0.262074	0.979012	0.633907	0.645549	0.639728	0.633262	0.639589	0.636425			3096	Slc20a1	0.00662072	0.300692	0.206331	0.77954	0.653702	0.646197	0.64995	0.652678	0.643925	0.648302
2866	Rnf149	0.00554247	0.335353	0.208668	0.878014	0.677054	0.644834	0.660944	0.675516	0.639811	0.657664		621	Chst2	0.0052459	0.353254	0.685407	0.972694	0.634726	0.640027	0.637377	0.634704	0.638098	0.636401			2324	Ostc	0.00820245	0.277737	0.22554	0.874244	0.661628	0.640739	0.651183	0.660161	0.63639	0.648276
1373	Gnao1	0.00536671	0.331045	0.224035	0.861737	0.683545	0.634494	0.65902	0.682899	0.632378	0.657639		951	Dusp14	0.00716732	0.273574	0.351429	0.27171	0.623664	0.649227	0.636446	0.623646	0.649042	0.636344			3494	Tmem168	0.00628123	0.310783	0.171297	0.787457	0.662595	0.637219	0.649907	0.661744	0.634757	0.64825
432	Cacnb3	0.00572886	0.328953	0.187753	0.828793	0.670166	0.652071	0.661119	0.668248	0.646986	0.657617		1871	Limk2	0.00538257	0.372654	0.36342	0.968789	0.64024	0.6384	0.63932	0.639755	0.632918	0.636336			990	Efr3a	0.00718562	0.286164	0.208038	0.76881	0.671641	0.627112	0.649376	0.671008	0.625475	0.648242
2079	Mtpn	0.0066561	0.320861	0.206637	0.845727	0.694608	0.635941	0.665275	0.689636	0.625573	0.657605		3157	Slc4a10	0.00853586	0.256495	0.252553	0.535757	0.646711	0.626333	0.636522	0.646695	0.625879	0.636287			1916	Lrrtm3	0.00593561	0.323142	0.168604	0.711449	0.644262	0.665193	0.654728	0.640321	0.656122	0.648221
2469	Pfkl	0.00595793	0.329812	0.244817	0.89554	0.689195	0.633319	0.661257	0.687263	0.627898	0.65758		1870	Limk1	0.00570056	0.311319	0.349053	0.906877	0.642702	0.629905	0.636304	0.642642	0.629896	0.636269			2292	Obfc1	0.0060327	0.314708	0.188151	0.813537	0.660592	0.639695	0.650143	0.659512	0.636902	0.648207
801	Cx3cr1	0.0055764	0.325563	0.196529	0.865377	0.67339	0.644196	0.658793	0.672877	0.642264	0.657571		2156	Nenf	0.00550884	0.333973	0.444921	0.931761	0.642174	0.630826	0.6365	0.642076	0.630341	0.636208			3468	Tle3	0.00590865	0.322227	0.203338	0.813418	0.666817	0.632943	0.64988	0.66588	0.630464	0.648172
3824	Zfp330	0.00608951	0.327763	0.167393	0.868111	0.683653	0.637986	0.660819	0.682023	0.63306	0.657541		1918	Lrtm2	0.00444123	0.36735	0.307659	0.955623	0.633953	0.639663	0.636808	0.633596	0.638708	0.636152			1270	Gad1	0.00515303	0.343259	0.150223	0.877335	0.650629	0.646592	0.64861	0.650617	0.645686	0.648151
2838	Rgs20	0.00533024	0.349691	0.408112	0.911604	0.668945	0.655715	0.66233	0.666937	0.648	0.657468		3077	Slc12a2	0.00481049	0.35249	0.237809	0.927561	0.644656	0.628051	0.636354	0.644329	0.627945	0.636137			2079	Mtpn	0.00751288	0.286683	0.213784	0.5952	0.668877	0.636501	0.652689	0.666058	0.630206	0.648132
709	Copa	0.00557296	0.334334	0.198573	0.876993	0.672219	0.647968	0.660094	0.670975	0.643865	0.65742		2175	Ngb	0.00776565	0.31609	0.380159	0.976303	0.64004	0.641109	0.640575	0.639368	0.632848	0.636108			1809	Klf7	0.00610123	0.313678	0.18599	0.817791	0.670265	0.628309	0.649287	0.669633	0.62656	0.648096
1487	Grn	0.00642524	0.318712	0.135478	0.82545	0.695147	0.627646	0.661397	0.69253	0.622152	0.657341		3352	Sv2b	0.00850133	0.25522	0.355925	0.283673	0.641409	0.631104	0.636257	0.641401	0.630785	0.636093			232	Arhgap27	0.00591551	0.318385	0.185162	0.860361	0.663803	0.633559	0.648681	0.663623	0.632546	0.648085
2684	Ptcd1	0.00516906	0.33741	0.199433	0.869605	0.663304	0.654187	0.658745	0.662802	0.651838	0.65732		1657	Il34	0.00722095	0.274242	0.266938	0.350581	0.637452	0.634879	0.636166	0.637439	0.634709	0.636074			1036	Epb4.1l1	0.00547118	0.332315	0.185135	0.851647	0.659107	0.638943	0.649025	0.658789	0.637325	0.648057
2598	Ppp1r17	0.00628479	0.308694	0.215937	0.77099	0.675371	0.642602	0.658986	0.67448	0.640109	0.657295		3237	Sox14	0.00697306	0.301082	0.572773	0.927329	0.645584	0.626881	0.636232	0.645552	0.62651	0.636031			1749	Kcnh1	0.00642231	0.31057	0.271119	0.689601	0.652109	0.656536	0.654322	0.648278	0.647801	0.64804
2268	Ntng2	0.00662365	0.309224	0.237304	0.777535	0.692939	0.631693	0.662316	0.688932	0.625618	0.657275		2892	Rps12	0.00540701	0.335338	0.345257	0.918792	0.648587	0.623765	0.636176	0.648568	0.623449	0.636008			3391	Tac1	0.00495124	0.348236	0.223614	0.882339	0.643215	0.653959	0.648587	0.64321	0.652862	0.648036
2599	Ppp1r1a	0.00592693	0.329984	0.184527	0.866599	0.667078	0.654177	0.660628	0.665362	0.648846	0.657104		1055	Eps8l2	0.00565617	0.332609	0.355041	0.96536	0.62944	0.643902	0.636671	0.629323	0.642351	0.635837			3202	Smpd4	0.00640335	0.306009	0.181168	0.768989	0.658796	0.64199	0.650393	0.657393	0.638544	0.647969
3419	Tcerg1l	0.00577082	0.335264	0.131849	0.895211	0.667859	0.649988	0.658924	0.667048	0.647045	0.657047		390	Bok	0.00650996	0.311028	0.70966	1	0.624165	0.651953	0.638059	0.623568	0.647907	0.635738			149	Alcam	0.00555165	0.334225	0.14203	0.841232	0.657505	0.641768	0.649637	0.656866	0.638818	0.647842
719	Cotl1	0.00571898	0.323512	0.229984	0.853735	0.681263	0.634921	0.658092	0.680853	0.633158	0.657005		3155	Slc43a2	0.00536767	0.319796	0.365656	0.915215	0.636551	0.635182	0.635867	0.636292	0.635048	0.63567			2056	Mras	0.00680909	0.294708	0.325394	0.677664	0.667898	0.634127	0.651012	0.665851	0.629718	0.647785
3357	Sybu	0.00633148	0.320022	0.195592	0.829494	0.692592	0.629726	0.661159	0.690073	0.623923	0.656998		1736	Kcnc1	0.00605514	0.300214	0.415389	0.929331	0.636999	0.634693	0.635846	0.636747	0.634556	0.635651			274	Asns	0.00625929	0.307548	0.197481	0.817577	0.66706	0.630749	0.648904	0.66646	0.629074	0.647767
730	Cpne5	0.00579764	0.353167	0.680883	0.933247	0.667853	0.663426	0.665639	0.66359	0.650293	0.656942		1266	Gabrp	0.00884431	0.2595	0.239959	0.763534	0.647329	0.624967	0.636148	0.647309	0.623957	0.635633			586	Chd5	0.00659166	0.298844	0.20613	0.83728	0.65784	0.640263	0.649052	0.657162	0.638361	0.647761
2603	Ppp1r7	0.00647293	0.320056	0.231236	0.882849	0.675367	0.649269	0.662318	0.67229	0.641539	0.656915		86	Adamts17	0.00550729	0.348095	1.09459	0.976756	0.635975	0.638874	0.637425	0.63567	0.635593	0.635631			635	Clca1	0.00955371	0.258551	0.273949	0.843325	0.647476	0.652854	0.650165	0.646388	0.649038	0.647713
1809	Klf7	0.00586385	0.330617	0.169137	0.855449	0.685657	0.633312	0.659485	0.684159	0.629458	0.656809		2956	Scd1	0.0044709	0.363032	0.264405	0.939331	0.630704	0.6414	0.636052	0.630155	0.641084	0.635619			2305	Olfml3	0.00586064	0.324105	0.178411	0.85755	0.673866	0.623835	0.64885	0.673428	0.62197	0.647699
1936	Lyst	0.00624874	0.328213	0.291381	0.889314	0.686939	0.637313	0.662126	0.683844	0.629709	0.656776		1777	Kcns3	0.00727321	0.280856	0.276515	0.829247	0.656493	0.615187	0.63584	0.65645	0.614768	0.635609			1165	Fem1a	0.00643048	0.305811	0.228137	0.762146	0.664758	0.636806	0.650782	0.662805	0.632469	0.647637
2948	Sbno1	0.00630576	0.327109	0.190862	0.864395	0.671589	0.652271	0.66193	0.668814	0.64471	0.656762		268	Asb4	0.00544164	0.345932	0.264422	0.956768	0.644803	0.62846	0.636632	0.644752	0.626464	0.635608			890	Dkk3	0.00917596	0.261971	0.312604	0.539922	0.697485	0.61068	0.654082	0.693061	0.602189	0.647625
2731	Pycrl	0.00615165	0.329296	0.227917	0.912011	0.680892	0.640411	0.660651	0.678824	0.634582	0.656703		167	Amigo2	0.00599469	0.361535	0.777596	0.989622	0.631783	0.650254	0.641019	0.630832	0.640341	0.635587			1803	Kiss1r	0.00643334	0.303673	0.178713	0.857619	0.66003	0.636153	0.648091	0.659823	0.635421	0.647622
3402	Taok1	0.0054812	0.335794	0.185495	0.895343	0.668417	0.648081	0.658249	0.667889	0.64545	0.65667		2182	Nhlh2	0.00746088	0.299942	0.852896	0.973122	0.623788	0.649293	0.63654	0.623787	0.647299	0.635543			348	Bace1	0.00639764	0.308126	0.319384	0.766945	0.669157	0.629951	0.649554	0.667825	0.627414	0.64762
1507	Gxylt2	0.00863784	0.262664	0.0989288	0.623599	0.640408	0.675828	0.658118	0.639554	0.673785	0.65667		758	Crym	0.0066741	0.287726	0.405985	0.333219	0.637887	0.633738	0.635813	0.637828	0.633206	0.635517			2598	Ppp1r17	0.00679417	0.293842	0.280747	0.77917	0.661262	0.635527	0.648394	0.660965	0.634243	0.647604
3840	Zfp932	0.00557208	0.333524	0.170194	0.879514	0.674607	0.641904	0.658255	0.673974	0.63934	0.656657		2190	Nkain4	0.00583229	0.331237	0.344319	0.958055	0.637571	0.634327	0.635949	0.637567	0.633413	0.63549			3668	Ube2ql1	0.00686085	0.293603	0.257351	0.745559	0.66658	0.633001	0.649791	0.665169	0.63001	0.647589
2419	Pcsk5	0.00789677	0.288721	0.131495	0.742495	0.694851	0.632583	0.663717	0.689525	0.623764	0.656645		2041	Mmp14	0.00476107	0.357155	0.676289	0.936117	0.644257	0.62736	0.635808	0.643632	0.627324	0.635478			1514	Hapln1	0.00614182	0.316031	0.283725	0.741649	0.666939	0.631164	0.649052	0.666201	0.628847	0.647524
2450	Pdxdc1	0.00566952	0.333214	0.169878	0.877661	0.690307	0.62661	0.658459	0.689369	0.623622	0.656496		1220	Foxp2	0.00475362	0.36384	0.216942	0.934604	0.640979	0.631832	0.636405	0.640825	0.630098	0.635462			666	Cmtm4	0.00757347	0.282068	0.207157	0.763834	0.663251	0.639328	0.65129	0.660707	0.634313	0.64751
2266	Ntn1	0.00575717	0.381262	1.07104	0.982616	0.674854	0.641863	0.658359	0.674737	0.638241	0.656489		397	Bsn	0.00716963	0.278686	0.264179	0.457708	0.64641	0.625143	0.635776	0.646334	0.624443	0.635388			2123	Nceh1	0.00605259	0.312966	0.174096	0.826181	0.667922	0.628972	0.648447	0.667367	0.627467	0.647417
750	Crlf2	0.00515537	0.338937	0.20779	0.883434	0.676073	0.638639	0.657356	0.675778	0.637078	0.656428		1169	Fgd3	0.00695811	0.281337	0.496084	0.905488	0.633636	0.638002	0.635819	0.633069	0.637684	0.635377			1334	Glcci1	0.00575433	0.327188	0.201455	0.729743	0.651622	0.650575	0.651098	0.649743	0.645086	0.647415
307	Atp6v1b2	0.00555105	0.334657	0.199758	0.892331	0.675399	0.641674	0.658537	0.674498	0.638305	0.656401		1123	Fam19a4	0.00476484	0.3564	0.383376	0.973181	0.630946	0.641394	0.63617	0.630889	0.639844	0.635366			3745	Vsnl1	0.00682015	0.294561	0.252481	0.817634	0.67379	0.623117	0.648453	0.673122	0.621664	0.647393
1935	Lysmd2	0.00586111	0.330536	0.177207	0.884441	0.677543	0.641845	0.659694	0.675689	0.636843	0.656266		3716	Vamp1	0.00593348	0.29919	0.41331	0.914044	0.635418	0.635919	0.635668	0.634996	0.635607	0.635301			1237	Fxyd5	0.0106079	0.241259	0.175616	0.622324	0.65989	0.640847	0.650369	0.658463	0.636313	0.647388
3211	Snca	0.00647238	0.311983	0.276407	0.79699	0.690842	0.631881	0.661361	0.687178	0.625316	0.656247		2666	Prune2	0.00552461	0.328045	0.421608	0.920433	0.639167	0.631272	0.63522	0.639146	0.631179	0.635162			3222	Sobp	0.00687493	0.294158	0.182077	0.769731	0.660755	0.636422	0.648589	0.660094	0.634535	0.647314
253	Arl5a	0.0065744	0.31919	0.225197	0.877614	0.683529	0.637379	0.660454	0.681111	0.631367	0.656239		813	Cyp27a1	0.00475207	0.356002	0.283591	0.925408	0.642497	0.6285	0.635499	0.641874	0.628412	0.635143			2760	Rap2a	0.00668638	0.297419	0.216163	0.775141	0.674262	0.624166	0.649214	0.673088	0.621462	0.647275
824	D10Bwg1379e	0.00551436	0.333122	0.190009	0.857284	0.681545	0.635257	0.658401	0.680423	0.632009	0.656216		949	Dusp1	0.00820604	0.261148	0.259795	0.369219	0.649371	0.62142	0.635395	0.649367	0.620879	0.635123			1190	Fkbp10	0.00713162	0.289677	0.22802	0.818648	0.657548	0.64113	0.649339	0.656286	0.638227	0.647257
2499	Pip4k2a	0.00545609	0.341344	0.256906	0.900102	0.671254	0.645912	0.658583	0.670293	0.64204	0.656166		3211	Snca	0.00797434	0.264779	0.44218	0.499855	0.654051	0.61665	0.635351	0.654031	0.616213	0.635122			2467	Pfkfb2	0.00628588	0.31331	0.234881	0.820896	0.663751	0.635552	0.649651	0.662271	0.632121	0.647196
2384	Pax9	0.00637603	0.324268	0.164366	0.852149	0.65969	0.662902	0.661296	0.65645	0.655765	0.656107		1756	Kcnj12	0.00537935	0.350138	0.201643	0.98924	0.62935	0.645971	0.637661	0.628598	0.641585	0.635091			2800	Rcan1	0.00612646	0.314504	0.196312	0.79959	0.656381	0.642018	0.649199	0.655159	0.639054	0.647107
3192	Slit3	0.00635301	0.311129	0.299312	0.844072	0.674484	0.643396	0.65894	0.672973	0.639236	0.656104		3628	Tspan6	0.00611391	0.31903	0.210512	0.872382	0.654913	0.616601	0.635757	0.654847	0.615319	0.635083			777	Cth	0.00568676	0.325904	0.183952	0.796124	0.657826	0.639352	0.648589	0.65704	0.637163	0.647101
2062	Mrps28	0.00608973	0.32311	0.148634	0.833894	0.688946	0.630062	0.659504	0.686694	0.625513	0.656103		1409	Gpr12	0.00495187	0.352772	0.36972	0.939382	0.634161	0.636798	0.63548	0.633956	0.636201	0.635078			835	Dact2	0.00874216	0.273819	0.362192	0.392252	0.662118	0.651017	0.656567	0.656294	0.637861	0.647078
993	Egr1	0.00559986	0.335307	0.214992	0.86657	0.65863	0.660652	0.659641	0.656974	0.655227	0.6561		1018	Elovl5	0.00504594	0.35929	0.313287	0.910923	0.651517	0.619105	0.635311	0.651246	0.618829	0.635038			956	Dusp6	0.00748852	0.285432	0.193691	0.551936	0.667344	0.635197	0.65127	0.664888	0.629264	0.647076
3466	Tk2	0.00538517	0.334147	0.170601	0.877521	0.665244	0.649616	0.65743	0.664741	0.647427	0.656084		852	Dcn	0.00649026	0.315339	0.417844	0.862342	0.655003	0.615632	0.635318	0.654979	0.615035	0.635007			2948	Sbno1	0.00673424	0.300725	0.206077	0.765252	0.657302	0.641355	0.649329	0.656106	0.638001	0.647053
1741	Kcnd3	0.00613437	0.317535	0.151803	0.873268	0.692551	0.623657	0.658104	0.691417	0.620727	0.656072		1961	Map2k6	0.00471526	0.353122	0.229397	0.928104	0.638994	0.631594	0.635294	0.638425	0.631534	0.634979			1074	Etv3	0.00653404	0.305996	0.189446	0.844966	0.653319	0.64467	0.648994	0.652321	0.641678	0.646999
3745	Vsnl1	0.00615588	0.331145	0.215223	0.894046	0.693197	0.627495	0.660346	0.69071	0.621351	0.65603		2381	Pax3	0.00775381	0.287111	0.849188	0.905357	0.655998	0.614989	0.635493	0.655934	0.614	0.634967			3062	Siglech	0.00604333	0.316958	0.15631	0.812309	0.658933	0.637714	0.648324	0.658305	0.635599	0.646952
1712	Ivns1abp	0.00492714	0.341858	0.215797	0.881482	0.658819	0.654602	0.656711	0.658703	0.653328	0.656015		1957	Maoa	0.00601883	0.319901	0.219019	0.896736	0.653715	0.617493	0.635604	0.653567	0.616309	0.634938			1401	Gpd2	0.00713962	0.288165	0.340959	0.727709	0.671381	0.627745	0.649563	0.669781	0.624092	0.646936
3734	Vgf	0.00537522	0.336514	0.194338	0.888722	0.663409	0.651953	0.657681	0.662815	0.64921	0.656012		820	Cyp7b1	0.00681379	0.316586	5.17663	0.992003	0.630061	0.649131	0.639596	0.629201	0.640577	0.634889			788	Ctsw	0.00605539	0.314063	0.216299	0.842919	0.658295	0.636551	0.647423	0.658159	0.635534	0.646847
3129	Slc31a2	0.00568736	0.337316	0.195706	0.921625	0.660701	0.6555	0.658101	0.660041	0.651932	0.655986		2372	Paqr8	0.00490236	0.355278	0.289761	0.992933	0.626483	0.645928	0.636205	0.626415	0.643331	0.634873			801	Cx3cr1	0.00586759	0.318179	0.202633	0.837409	0.66037	0.635505	0.647938	0.659905	0.633716	0.64681
1514	Hapln1	0.00638213	0.317581	0.26877	0.827182	0.680918	0.635789	0.658354	0.679567	0.632403	0.655985		485	Cbfa2t3	0.00704233	0.281137	0.262202	0.491362	0.643315	0.626667	0.634991	0.643311	0.626293	0.634802			2904	Rrp1	0.00574079	0.3244	0.198269	0.830438	0.663844	0.632865	0.648355	0.663085	0.630503	0.646794
1803	Kiss1r	0.00642983	0.31315	0.129174	0.805297	0.677315	0.637595	0.657455	0.676409	0.635483	0.655946		2245	Nrgn	0.0066887	0.286293	0.238428	0.336512	0.639911	0.629832	0.634871	0.63991	0.629627	0.634769			2146	Nedd4l	0.00605292	0.319637	0.170586	0.700036	0.6598	0.639408	0.649604	0.658433	0.635102	0.646767
2875	Rock2	0.00612862	0.328167	0.265053	0.881853	0.693725	0.632683	0.663204	0.689115	0.62277	0.655942		1576	Hpcal4	0.00719413	0.2766	0.240819	0.464366	0.643263	0.626421	0.634842	0.643262	0.626244	0.634753			3270	Srgap3	0.00614917	0.312316	0.205792	0.829536	0.659458	0.636633	0.648045	0.65884	0.63467	0.646755
2932	S1pr1	0.00538404	0.333709	0.173616	0.861557	0.676653	0.636096	0.656374	0.676535	0.635258	0.655897		3083	Slc16a3	0.00642724	0.313738	0.485713	0.836716	0.655498	0.615317	0.635407	0.655386	0.614035	0.63471			1015	Elmod1	0.00545569	0.331716	0.174813	0.832195	0.655604	0.639906	0.647755	0.655313	0.638185	0.646749
1217	Foxi1	0.00550473	0.338056	0.426433	0.912201	0.679705	0.638189	0.658947	0.6782	0.633591	0.655896		3807	Zcchc12	0.00545783	0.363774	0.176583	0.953511	0.643451	0.630881	0.637166	0.643038	0.626168	0.634603			2281	Nudt9	0.0063849	0.30285	0.205049	0.838184	0.658618	0.636607	0.647612	0.658125	0.63521	0.646668
3052	Sh3rf2	0.00513035	0.338867	0.238687	0.890904	0.647892	0.666	0.656946	0.64764	0.664086	0.655863		3804	Zbtb20	0.00524986	0.363151	1.35785	0.937445	0.642406	0.628735	0.63557	0.642398	0.626803	0.634601			645	Clic1	0.00637641	0.310582	0.192359	0.803337	0.668339	0.628527	0.648433	0.667422	0.625859	0.64664
3488	Tmem132a	0.00545132	0.335671	0.199165	0.86897	0.665766	0.650209	0.657987	0.664867	0.646835	0.655851		2347	P2ry6	0.00734303	0.287497	0.397906	0.914553	0.654179	0.618075	0.636127	0.65336	0.615771	0.634565			2939	Samsn1	0.00570424	0.327258	0.170131	0.85624	0.66443	0.631603	0.648017	0.663793	0.629482	0.646638
3027	Sez6	0.0053931	0.329482	0.156367	0.890741	0.658938	0.654014	0.656476	0.658804	0.652861	0.655833		3113	Slc26a10	0.00480392	0.370919	2.30275	0.949402	0.648676	0.623498	0.636087	0.648489	0.620618	0.634553			907	Dmwd	0.00579147	0.321191	0.169964	0.835365	0.658432	0.637157	0.647795	0.657881	0.635361	0.646621
2989	Selplg	0.00544205	0.325998	0.139131	0.836678	0.661742	0.651685	0.656714	0.661337	0.650186	0.655762		1817	Klk8	0.00629138	0.335348	4.43293	0.978955	0.629976	0.646677	0.638326	0.629552	0.639419	0.634485			3382	Syt5	0.00874362	0.27009	0.270978	0.735985	0.657205	0.644386	0.650796	0.654844	0.638366	0.646605
3604	Trpc6	0.00676629	0.323155	0.437075	0.905997	0.709226	0.611907	0.660566	0.706218	0.605211	0.655714		181	Ankrd34b	0.00537371	0.325807	0.31193	0.912535	0.645448	0.623512	0.63448	0.645436	0.623372	0.634404			6	1190002N15Rik	0.00687292	0.297284	0.217705	0.712169	0.652676	0.646052	0.649364	0.650919	0.642279	0.646599
1924	Ltn1	0.00548393	0.330781	0.170719	0.856533	0.679379	0.63457	0.656974	0.678877	0.632518	0.655697		2056	Mras	0.0078382	0.265235	0.430674	0.450024	0.646106	0.622794	0.63445	0.646089	0.622629	0.634359			3043	Sgtb	0.00595943	0.319769	0.254843	0.773877	0.667031	0.632605	0.649818	0.665082	0.628104	0.646593
64	Aco1	0.00584675	0.336616	0.201505	0.875749	0.670211	0.648258	0.659234	0.668406	0.642945	0.655676		597	Chrm2	0.00490646	0.342947	0.294224	0.939291	0.638337	0.630486	0.634412	0.638286	0.630278	0.634282			703	Col6a1	0.00586725	0.328181	0.20625	0.784677	0.657893	0.646881	0.652387	0.65441	0.638732	0.646571
1196	Flrt3	0.00669066	0.317453	0.315287	0.91519	0.670939	0.646242	0.658591	0.6694	0.641944	0.655672		374	Bend6	0.00726091	0.276727	0.388053	0.926722	0.633117	0.635598	0.634357	0.632948	0.635585	0.634267			2944	Satb1	0.00729356	0.281913	0.20723	0.762807	0.659956	0.635471	0.647713	0.659279	0.633862	0.646571
2472	Pfn2	0.00555338	0.334877	0.207808	0.880214	0.671694	0.643739	0.657716	0.670822	0.640409	0.655615		840	Dbh	0.00567606	0.324362	0.182174	0.859596	0.654006	0.61488	0.634443	0.653979	0.614483	0.634231			2039	Mmel1	0.00520503	0.343292	0.203131	0.897952	0.666678	0.627725	0.647201	0.66659	0.626504	0.646547
1390	Golga7b	0.00572593	0.336182	0.204835	0.874365	0.679321	0.636462	0.657891	0.678249	0.632899	0.655574		3637	Ttc39c	0.0054777	0.339194	0.842052	0.946527	0.643592	0.625484	0.634538	0.64358	0.624861	0.63422			3684	Ufc1	0.00708169	0.289584	0.527882	0.69654	0.664402	0.633127	0.648765	0.66304	0.630048	0.646544
3070	Six1	0.00842012	0.28585	0.117808	0.78184	0.638395	0.690552	0.664474	0.632504	0.678611	0.655557		3409	Tbck	0.00724352	0.279388	0.255291	0.714465	0.647684	0.621013	0.634348	0.647673	0.620725	0.634199			599	Chrm4	0.00554451	0.330775	0.148345	0.756637	0.648901	0.648672	0.648787	0.647897	0.645135	0.646516
404	Btrc	0.00554893	0.332953	0.190653	0.870104	0.667161	0.647962	0.657561	0.666273	0.64453	0.655401		419	C530008M17Rik	0.00563435	0.331473	0.319905	0.967937	0.633641	0.635537	0.634589	0.63364	0.634755	0.634197			1163	Fdft1	0.00571935	0.325431	0.200821	0.847504	0.674923	0.621607	0.648265	0.673913	0.619113	0.646513
463	Caml	0.00558103	0.32982	0.172115	0.847018	0.674765	0.639765	0.657265	0.673818	0.636979	0.655399		2959	Scg2	0.00525181	0.345194	0.234147	0.941192	0.640878	0.628284	0.634581	0.640877	0.627517	0.634197			3599	Trp53i11	0.00753863	0.283224	0.170716	0.764349	0.657215	0.639964	0.648589	0.655935	0.636472	0.646203
731	Cpne6	0.00681672	0.304783	0.217892	0.806684	0.67113	0.644539	0.657834	0.669738	0.640895	0.655317		219	Aqp4	0.00574393	0.334316	0.342158	0.941914	0.645672	0.623405	0.634539	0.645666	0.622726	0.634196			3063	Sigmar1	0.00595143	0.317845	0.253966	0.814871	0.66565	0.631107	0.648378	0.664178	0.628128	0.646153
1831	Lancl1	0.00563471	0.331517	0.210613	0.860115	0.676435	0.63965	0.658043	0.674987	0.635442	0.655215		1113	Fam167a	0.00671731	0.297467	0.326843	0.787073	0.654055	0.61451	0.634282	0.65405	0.614168	0.634109			876	Dgkh	0.00578893	0.321327	0.179765	0.714737	0.671308	0.626337	0.648822	0.669782	0.622476	0.646129
712	Cops4	0.00553869	0.335254	0.185478	0.892238	0.678406	0.635878	0.657142	0.677531	0.632699	0.655115		2566	Pnpo	0.00592223	0.308095	0.266737	0.909189	0.638836	0.629479	0.634157	0.63873	0.629475	0.634103			3361	Syncrip	0.00762845	0.278241	0.510548	0.74047	0.652584	0.641254	0.646919	0.652349	0.639859	0.646104
3336	Stx12	0.00576045	0.330746	0.187228	0.878372	0.673535	0.640645	0.65709	0.672599	0.637456	0.655028		1672	Insig1	0.00575653	0.319772	0.193007	0.906026	0.644347	0.624111	0.634229	0.644324	0.623774	0.634049			3250	Spata2l	0.00626988	0.310755	0.183967	0.608558	0.662687	0.635704	0.649196	0.660991	0.63116	0.646076
827	D430041D05Rik	0.00540788	0.336833	0.298634	0.853694	0.669485	0.651237	0.660361	0.666297	0.643681	0.654989		2682	Pstpip1	0.00494142	0.350596	0.221753	0.880798	0.648779	0.620368	0.634574	0.648762	0.619311	0.634037			591	Chl1	0.00813584	0.270847	0.2681	0.78152	0.674816	0.620903	0.647859	0.673862	0.618273	0.646068
125	Agpat4	0.00544506	0.332459	0.202497	0.871388	0.686432	0.625682	0.656057	0.685981	0.623844	0.654912		1631	Igfbp3	0.00532291	0.35087	0.954155	0.985095	0.62995	0.641079	0.635515	0.629874	0.638194	0.634034			2719	Pttg1	0.00636331	0.310563	0.246983	0.853007	0.673069	0.62187	0.64747	0.672313	0.619745	0.646029
1057	Erbb2	0.00580521	0.331694	0.170542	0.887304	0.650319	0.666668	0.658493	0.648516	0.6611	0.654808		644	Clgn	0.00902613	0.265351	0.454767	0.944079	0.635798	0.633266	0.634532	0.635764	0.632265	0.634015			2341	P2rx5	0.00640371	0.30903	0.237083	0.872714	0.671645	0.622593	0.647119	0.671135	0.620913	0.646024
650	Clip4	0.00518845	0.337534	0.228972	0.907091	0.670435	0.641152	0.655794	0.670163	0.639395	0.654779		2819	Resp18	0.00618153	0.305056	0.26144	0.929347	0.637057	0.631121	0.634089	0.636983	0.631035	0.634009			3166	Slc6a15	0.0064205	0.308659	0.338513	0.857167	0.664566	0.630824	0.647695	0.663741	0.628246	0.645994
606	Chrna6	0.00555243	0.354085	0.349725	0.963675	0.674987	0.638954	0.65697	0.674476	0.635057	0.654767		1507	Gxylt2	0.00859064	0.253051	0.295964	0.319716	0.638155	0.63	0.634078	0.637956	0.629994	0.633975			2237	Nr4a1	0.00605762	0.316713	0.23547	0.660273	0.655247	0.643667	0.649457	0.653225	0.638762	0.645993
3293	St6galnac3	0.00574604	0.325734	0.153273	0.85447	0.666394	0.646581	0.656487	0.6655	0.643689	0.654594		1519	Hc	0.0060433	0.332255	0.189253	0.959678	0.644593	0.626153	0.635373	0.644364	0.623542	0.633953			1605	Htr3a	0.00892307	0.261101	0.423855	0.631587	0.666982	0.629108	0.648045	0.665981	0.625996	0.645988
3183	Slc9a6	0.00547539	0.336828	0.217198	0.8914	0.673784	0.638698	0.656241	0.673104	0.635966	0.654535		2024	Mgp	0.00565609	0.33834	0.165346	0.898047	0.655111	0.614391	0.634751	0.65496	0.612944	0.633952			551	Cdh9	0.00626062	0.313305	0.43506	0.712584	0.660099	0.63656	0.648329	0.658837	0.633087	0.645962
1401	Gpd2	0.0065139	0.312808	0.254237	0.799927	0.688698	0.629987	0.659343	0.685394	0.623669	0.654531		2217	Npr1	0.00557845	0.354512	0.750451	0.948692	0.650986	0.620916	0.635951	0.650596	0.617292	0.633944			2833	Rgs14	0.00675702	0.299143	0.323969	0.682636	0.66203	0.638837	0.650434	0.659115	0.632804	0.64596
2970	Scnn1g	0.00539807	0.336541	0.241491	0.884304	0.666331	0.648691	0.657511	0.66479	0.644264	0.654527		1707	Itpka	0.00666857	0.288909	0.269452	0.31586	0.63362	0.634982	0.634301	0.633571	0.634317	0.633944			3588	Trim25	0.00640529	0.308982	0.20886	0.875989	0.655293	0.638084	0.646689	0.655093	0.636816	0.645954
3264	Spsb4	0.0059102	0.339224	0.230513	0.907509	0.674416	0.640849	0.657633	0.673095	0.635926	0.65451		2514	Pknox2	0.00761181	0.270398	0.219492	0.485827	0.639107	0.629132	0.63412	0.639107	0.628776	0.633942			901	Dlx2	0.00745322	0.287441	0.238209	0.745129	0.660269	0.639048	0.649658	0.658423	0.633427	0.645925
3231	Sorcs3	0.00574883	0.333632	0.249024	0.864133	0.681553	0.635411	0.658482	0.679258	0.629649	0.654453		1648	Il13ra1	0.0097087	0.268555	0.167559	0.923349	0.65311	0.619961	0.636536	0.652185	0.615686	0.633936			2634	Prkca	0.00720532	0.291225	0.459182	0.731664	0.664297	0.62909	0.646694	0.664061	0.627771	0.645916
2980	Sdccag3	0.00634241	0.329019	0.232362	0.882183	0.682261	0.639253	0.660757	0.678125	0.630772	0.654448		3783	Wscd1	0.00494874	0.350961	0.411278	0.930521	0.643082	0.624931	0.634006	0.642909	0.624635	0.633772			602	Chrna2	0.00646446	0.310527	0.224705	0.801756	0.655592	0.642106	0.648849	0.653966	0.637852	0.645909
1190	Fkbp10	0.00673374	0.313902	0.159154	0.838251	0.666481	0.653741	0.660111	0.662705	0.646155	0.65443		2457	Peg10	0.00659673	0.307325	0.305957	0.942934	0.644572	0.623647	0.63411	0.644413	0.623082	0.633747			2752	Ralyl	0.00665713	0.297139	0.205013	0.867612	0.662547	0.630502	0.646524	0.662278	0.629499	0.645888
1385	Gng3	0.00574952	0.331641	0.203162	0.872697	0.677053	0.638959	0.658006	0.67495	0.633783	0.654367		1026	Endod1	0.00475485	0.346859	0.306559	0.928531	0.642365	0.625356	0.633861	0.642154	0.625327	0.633741			993	Egr1	0.00604417	0.316302	0.173451	0.692245	0.651588	0.64486	0.648224	0.650386	0.641301	0.645844
909	Dnajb1	0.00542815	0.335882	0.173851	0.881339	0.678734	0.632138	0.655436	0.678254	0.630189	0.654221		1676	Iqcj	0.00681023	0.289369	0.735458	0.906647	0.649257	0.618313	0.633785	0.649223	0.618241	0.633732			1488	Grp	0.009563	0.252725	0.299285	0.782935	0.672473	0.621926	0.647199	0.671895	0.619791	0.645843
2162	Neurl1a	0.00653502	0.322974	0.23171	0.865241	0.69294	0.629192	0.661066	0.68871	0.619652	0.654181		2348	P4ha2	0.00600552	0.302988	0.441069	0.915784	0.637522	0.630152	0.633837	0.637348	0.630112	0.63373			2738	Rab12	0.00612496	0.310806	0.164159	0.80278	0.665825	0.62861	0.647218	0.66507	0.626576	0.645823
455	Camk1g	0.00701205	0.329551	0.200063	0.927804	0.668582	0.661325	0.664954	0.6625	0.645792	0.654146		2569	Podn	0.00695221	0.282438	0.202828	0.302935	0.647621	0.620242	0.633931	0.647617	0.619826	0.633722			2098	Mylip	0.00798807	0.273096	0.293165	0.772276	0.66676	0.627773	0.647267	0.666071	0.625555	0.645813
353	Bai3	0.00569693	0.31955	0.192169	0.827463	0.673378	0.636646	0.655012	0.67305	0.635135	0.654093		3309	Stard9	0.00600884	0.313126	0.233812	0.944879	0.635345	0.632307	0.633826	0.63534	0.632064	0.633702			1610	Iars2	0.00610382	0.31262	0.202423	0.814851	0.665279	0.630085	0.647682	0.664157	0.627434	0.645796
2282	Numa1	0.00536839	0.33848	0.211055	0.881662	0.671854	0.63827	0.655062	0.671499	0.636407	0.653953		1633	Igfbp5	0.00550229	0.329822	0.425411	0.97513	0.634669	0.633187	0.633928	0.634669	0.632726	0.633697			2256	Nrxn3	0.00557876	0.332831	0.166623	0.841022	0.655337	0.639058	0.647198	0.654872	0.636695	0.645783
1560	Hmgcs1	0.0058441	0.328066	0.159471	0.875458	0.679363	0.634249	0.656806	0.677828	0.630052	0.65394		3247	Sparc	0.0050465	0.354017	0.221704	0.948008	0.641541	0.626843	0.634192	0.641527	0.625851	0.633689			937	Dpysl4	0.00647285	0.311894	0.252466	0.833567	0.669512	0.627891	0.648701	0.667503	0.624021	0.645762
3506	Tmem218	0.00523616	0.337158	0.199656	0.883541	0.670414	0.63956	0.654987	0.670061	0.637759	0.65391		223	Arc	0.00682348	0.280716	0.449285	0.240367	0.628579	0.639011	0.633795	0.628578	0.638794	0.633686			1754	Kcnip3	0.00675724	0.299482	0.17387	0.694675	0.659361	0.639235	0.649298	0.657239	0.634209	0.645724
2676	Psmd13	0.00560987	0.330115	0.175244	0.85352	0.673617	0.640303	0.65696	0.671936	0.635875	0.653906		1433	Gpr4	0.00544711	0.350144	0.231637	0.963655	0.6324	0.638205	0.635302	0.632093	0.635279	0.633686			3523	Tmie	0.00565743	0.323106	0.165249	0.887752	0.654585	0.63773	0.646157	0.654445	0.636988	0.645716
2947	Sbk1	0.00558863	0.339187	0.204748	0.902529	0.666926	0.647551	0.657238	0.66545	0.64235	0.6539		1604	Htr2c	0.0062629	0.333593	0.223522	0.941783	0.642654	0.627066	0.63486	0.642454	0.624849	0.633652			3842	Zfyve28	0.00579442	0.319376	0.159758	0.71509	0.671697	0.626826	0.649261	0.669493	0.621917	0.645705
2730	Pxn	0.00556191	0.328264	0.188218	0.854139	0.66	0.649779	0.654889	0.659457	0.648084	0.65377		1614	Icosl	0.00848148	0.257188	0.270763	0.541241	0.640504	0.626865	0.633684	0.640438	0.626756	0.633597			1057	Erbb2	0.00649666	0.302119	0.193346	0.829499	0.647308	0.646501	0.646905	0.646668	0.644575	0.645621
1540	Hexb	0.0053016	0.336041	0.191578	0.886527	0.685683	0.623888	0.654786	0.685316	0.622133	0.653724		239	Arhgef10	0.00484758	0.350847	0.211514	0.918737	0.641568	0.625958	0.633763	0.641349	0.625768	0.633558			1847	Leprot	0.00595429	0.323189	0.192118	0.830681	0.658143	0.636939	0.647541	0.657207	0.633863	0.645535
234	Arhgap33	0.0053891	0.33728	0.183065	0.875198	0.64898	0.661112	0.655046	0.648575	0.658773	0.653674		1805	Kitl	0.00675699	0.307633	0.224796	1	0.623487	0.64864	0.636064	0.622439	0.644643	0.633541			1667	Inhbb	0.00641219	0.314195	0.188375	0.856924	0.680053	0.615324	0.647688	0.678762	0.612275	0.645518
1922	Ltbp4	0.00600823	0.311265	0.16665	0.757339	0.662474	0.646875	0.654675	0.661877	0.645287	0.653582		1506	Guk1	0.00685571	0.298302	0.420478	0.899239	0.643993	0.623422	0.633708	0.643992	0.623061	0.633527			1951	Mal2	0.00810579	0.271756	0.242439	0.544821	0.672412	0.627395	0.649903	0.669714	0.62132	0.645517
3512	Tmem35	0.00608326	0.317385	0.150046	0.859766	0.657778	0.652969	0.655373	0.656922	0.650224	0.653573		2933	S1pr5	0.00470626	0.352728	0.220088	0.904516	0.640871	0.626426	0.633648	0.640588	0.626343	0.633466			2516	Pla2g12a	0.00706259	0.289275	0.568582	0.802289	0.661966	0.629979	0.645973	0.661824	0.629105	0.645464
1727	Kbtbd3	0.00543682	0.337192	0.192124	0.861779	0.663181	0.646127	0.654654	0.662747	0.644286	0.653517		640	Cldn11	0.00470123	0.354173	0.219532	0.922738	0.638091	0.629342	0.633717	0.637728	0.629173	0.633451			2542	Plk5	0.00593837	0.32182	0.239458	0.807308	0.655433	0.642165	0.648799	0.653578	0.637338	0.645458
2962	Schip1	0.00614925	0.324635	0.174722	0.844262	0.690666	0.624541	0.657603	0.688245	0.61878	0.653512		1199	Fmnl1	0.00765601	0.267553	0.289489	0.393645	0.646401	0.620669	0.633535	0.646395	0.620462	0.633429			824	D10Bwg1379e	0.00596494	0.315387	0.188588	0.815462	0.666584	0.626782	0.646683	0.665903	0.624991	0.645447
1996	Mecp2	0.00564699	0.334656	0.200149	0.886595	0.681201	0.630991	0.656096	0.679818	0.627174	0.653496		1608	Htr5b	0.00599743	0.331413	0.407496	0.956715	0.632346	0.636881	0.634614	0.632262	0.634578	0.63342			1935	Lysmd2	0.0065386	0.300297	0.198797	0.834478	0.66037	0.632913	0.646642	0.659694	0.63113	0.645412
1146	Fat3	0.00583779	0.32985	0.194407	0.858935	0.674824	0.639263	0.657044	0.672937	0.634044	0.65349		2744	Rab43	0.00635129	0.301674	0.267761	0.818312	0.645717	0.621755	0.633736	0.645635	0.62111	0.633373			710	Copb2	0.0068013	0.304217	0.283887	0.854175	0.671023	0.623826	0.647425	0.669783	0.621029	0.645406
2885	Rpl32	0.00552459	0.329606	0.188357	0.853362	0.67622	0.633444	0.654832	0.675555	0.631306	0.653431		2254	Nrtn	0.00525458	0.342768	0.238712	0.944855	0.637415	0.630836	0.634126	0.637293	0.629427	0.63336			1013	Elmo2	0.00722273	0.288994	0.293556	0.701894	0.658004	0.6365	0.647252	0.657014	0.633567	0.64529
3714	Utp23	0.00557888	0.331672	0.181327	0.852633	0.676054	0.633337	0.654695	0.675472	0.631201	0.653337		3819	Zfp114	0.00551103	0.327622	0.255679	0.94821	0.631107	0.636261	0.633684	0.63107	0.635556	0.633313			2419	Pcsk5	0.00883566	0.260526	0.226886	0.719313	0.665783	0.631649	0.648716	0.663662	0.626896	0.645279
990	Efr3a	0.00689411	0.312518	0.137728	0.819752	0.687171	0.630377	0.658774	0.683377	0.62319	0.653283		828	D830030K20Rik	0.00662115	0.296544	0.262841	0.929815	0.639402	0.627389	0.633396	0.639204	0.627377	0.633291			465	Cap2	0.00675811	0.301179	0.19116	0.631043	0.668986	0.628727	0.648856	0.666947	0.623572	0.64526
1469	Grik5	0.00536219	0.332571	0.172851	0.859367	0.655059	0.653396	0.654228	0.654765	0.651775	0.65327		2786	Rassf4	0.00575122	0.324961	0.333594	0.916378	0.640604	0.626433	0.633518	0.640603	0.625933	0.633268			173	Ank	0.00583118	0.319621	0.188049	0.823828	0.665248	0.627752	0.6465	0.664588	0.625891	0.64524
252	Arl4d	0.00538212	0.34184	0.24304	0.876729	0.661294	0.653827	0.657561	0.659271	0.647163	0.653217		3486	Tmem130	0.00607345	0.314178	0.212673	0.930785	0.640327	0.626429	0.633378	0.640321	0.626208	0.633264			2920	Rxfp1	0.0089711	0.256853	0.19211	0.568003	0.66147	0.638134	0.649802	0.658583	0.631866	0.645225
2512	Pkig	0.00533432	0.337507	0.209395	0.886399	0.677531	0.632249	0.65489	0.676836	0.629576	0.653206		465	Cap2	0.00734737	0.27603	0.25853	0.330181	0.642549	0.624485	0.633517	0.64254	0.623963	0.633251			3811	Zdhhc7	0.00719323	0.297215	0.165085	0.826358	0.664157	0.628535	0.646346	0.663852	0.626577	0.645215
1692	Itfg1	0.00540178	0.338967	0.22116	0.88728	0.686358	0.622514	0.654436	0.685951	0.620368	0.65316		425	Cacna1g	0.00964741	0.244108	0.467943	0.959561	0.62641	0.640434	0.633422	0.626059	0.640423	0.633241			655	Clptm1	0.00615287	0.320332	0.182557	0.823664	0.662009	0.632449	0.647229	0.661146	0.629283	0.645214
1199	Fmnl1	0.00635871	0.321721	0.176665	0.808156	0.692283	0.626178	0.659231	0.6881	0.618216	0.653158		3124	Slc2a3	0.0101589	0.239851	0.283918	0.529713	0.635121	0.631939	0.63353	0.635104	0.631374	0.633239			2384	Pax9	0.00689688	0.298152	0.196376	0.828043	0.649919	0.645673	0.647796	0.648338	0.642059	0.645199
1133	Fam65a	0.00564388	0.330383	0.185642	0.84844	0.675053	0.63576	0.655407	0.673899	0.632336	0.653117		1723	Kank4	0.00722636	0.284413	0.238939	0.823402	0.648269	0.618694	0.633482	0.648259	0.618218	0.633239			1308	Gdap2	0.00666212	0.299	0.224341	0.803473	0.654613	0.637586	0.6461	0.654227	0.636148	0.645188
348	Bace1	0.00713735	0.305616	0.234941	0.75341	0.677455	0.636728	0.657092	0.674391	0.631816	0.653104		1902	Lrp5	0.006172	0.318352	0.187941	0.857207	0.653729	0.613809	0.633769	0.653602	0.612826	0.633214			1560	Hmgcs1	0.00619012	0.308153	0.192414	0.834619	0.662756	0.629629	0.646192	0.662213	0.628069	0.645141
3822	Zfp260	0.00632157	0.314082	0.165541	0.811526	0.685319	0.628096	0.656707	0.682883	0.62327	0.653077		864	Decr1	0.00775702	0.287169	0.345631	0.858573	0.652824	0.61559	0.634207	0.652574	0.613854	0.633214			281	Atg3	0.00578555	0.32367	0.158031	0.829124	0.65724	0.635315	0.646278	0.656738	0.633506	0.645122
1745	Kcnf1	0.00604933	0.321832	0.157001	0.825141	0.66891	0.648183	0.658547	0.665569	0.640546	0.653058		2129	Ndel1	0.00860251	0.25516	0.377227	0.490852	0.639586	0.62696	0.633273	0.639544	0.626839	0.633192			3824	Zfp330	0.00641104	0.308129	0.187133	0.827492	0.663212	0.629728	0.64647	0.662542	0.627478	0.64501
1800	Kifc5b	0.00561167	0.336736	0.212523	0.882078	0.674636	0.637223	0.65593	0.673254	0.632833	0.653043		1794	Kif26b	0.00510824	0.353534	0.633007	0.939691	0.644222	0.623353	0.633788	0.64422	0.622119	0.633169			3201	Smpd1	0.00634125	0.308202	0.179636	0.803707	0.661804	0.631985	0.646895	0.660767	0.62923	0.644999
2952	Scara3	0.00658002	0.315184	0.126218	0.836324	0.659866	0.652825	0.656345	0.658191	0.647872	0.653031		2820	Rest	0.00619216	0.313171	0.231618	0.903049	0.645711	0.621061	0.633386	0.64571	0.620616	0.633163			3030	Sf3a2	0.00595591	0.31989	0.161139	0.827387	0.667347	0.625891	0.646619	0.666508	0.62342	0.644964
3279	Ssbp4	0.00527301	0.334171	0.199899	0.849654	0.662882	0.644966	0.653924	0.662589	0.643404	0.652997		1144	Far2	0.00672279	0.288954	0.350805	0.944249	0.625561	0.640862	0.633212	0.625395	0.640862	0.633128			2919	Rwdd2b	0.00662578	0.312605	0.209651	0.858498	0.653965	0.641937	0.647951	0.652406	0.637504	0.644955
69	Acsl5	0.00535674	0.338557	0.177494	0.899537	0.665277	0.64261	0.653943	0.665003	0.640832	0.652918		493	Ccdc109b	0.00648051	0.329016	1.03312	1	0.623124	0.648746	0.635935	0.622676	0.643571	0.633123			1634	Igfbp6	0.00907627	0.268392	0.541958	0.328129	0.662487	0.651692	0.657089	0.654502	0.635401	0.644952
2577	Polr2m	0.00573101	0.334492	0.199013	0.905002	0.684705	0.625399	0.655052	0.68364	0.622172	0.652906		1839	Lct	0.00771136	0.313061	4.56217	0.981614	0.628548	0.647581	0.638065	0.627956	0.638236	0.633096			692	Col19a1	0.0069893	0.295268	0.244383	0.773775	0.656776	0.637056	0.646916	0.655671	0.634106	0.644888
562	Cdkn2c	0.00555989	0.326492	0.163758	0.863951	0.662009	0.645887	0.653948	0.661622	0.644158	0.65289		3122	Slc2a12	0.00682511	0.284117	0.252781	0.359577	0.63092	0.635572	0.633246	0.63092	0.63526	0.63309			3738	Vip	0.00971292	0.252804	0.280681	0.64603	0.656224	0.643649	0.649936	0.653049	0.636715	0.644882
2146	Nedd4l	0.00580251	0.33325	0.215066	0.883966	0.663354	0.650701	0.657028	0.661347	0.644406	0.652877		2339	P2rx3	0.00953335	0.252328	0.238812	0.760998	0.649932	0.617505	0.633719	0.649817	0.616276	0.633047			3240	Sox5	0.00751063	0.282515	0.280237	0.727847	0.673929	0.624228	0.649079	0.670863	0.618882	0.644872
851	Dclk3	0.0052076	0.343765	0.34173	0.888253	0.650897	0.664177	0.657537	0.648751	0.65699	0.65287		2127	Ncs1	0.00735043	0.279783	0.364999	0.90446	0.638284	0.627768	0.633026	0.638281	0.627682	0.632982			3214	Sned1	0.00561322	0.330355	0.201967	0.870932	0.668243	0.622089	0.645166	0.668214	0.621473	0.644843
517	Cd200	0.0054874	0.331515	0.152175	0.882376	0.666611	0.641876	0.654243	0.666061	0.639676	0.652868		3296	St8sia1	0.00623888	0.295337	0.382769	0.916406	0.635357	0.630851	0.633104	0.635128	0.63074	0.632934			2602	Ppp1r3b	0.00599495	0.32621	0.160539	0.815918	0.661439	0.633862	0.647651	0.659931	0.629709	0.64482
1438	Gpr83	0.00556723	0.333034	0.187442	0.911296	0.637094	0.674018	0.655556	0.63599	0.669719	0.652854		3020	Sertad4	0.00536214	0.339917	0.2154	0.715441	0.646313	0.621684	0.633998	0.646135	0.619697	0.632916			259	Arpp21	0.00605	0.319897	0.155686	0.725414	0.650393	0.645463	0.647928	0.648788	0.640828	0.644808
243	Arhgef6	0.00573112	0.33332	0.192717	0.868156	0.673725	0.635212	0.654469	0.672987	0.632539	0.652763		231	Arhgap26	0.00819932	0.259869	0.2479	0.531134	0.642804	0.623174	0.632989	0.642786	0.623009	0.632897			64	Aco1	0.00596178	0.321213	0.199373	0.830895	0.657744	0.635697	0.64672	0.656712	0.632897	0.644805
449	Calcrl	0.00583048	0.328005	0.161965	0.860197	0.672769	0.636106	0.654437	0.671982	0.633365	0.652674		1352	Gm10413	0.00658364	0.301952	0.280916	0.939932	0.640966	0.625063	0.633014	0.640856	0.624856	0.632856			3024	Setd4	0.00617311	0.316279	0.266923	0.814832	0.678718	0.615119	0.646918	0.677522	0.612027	0.644775
1194	Flot2	0.00577912	0.332444	0.205766	0.875965	0.68407	0.628235	0.656153	0.682167	0.623135	0.652651		3428	Tdo2	0.00615598	0.314393	2.03282	0.915873	0.64356	0.623045	0.633303	0.643557	0.622137	0.632847			1726	Kazn	0.00517912	0.344996	0.187198	0.869652	0.646573	0.647072	0.646822	0.646006	0.64354	0.644773
623	Chuk	0.00619996	0.326147	0.195925	0.841607	0.667784	0.648127	0.657956	0.664478	0.640748	0.652613		580	Cerk	0.00595402	0.302293	0.381935	0.933692	0.637316	0.628677	0.632997	0.637059	0.628545	0.632802			2824	Rfwd2	0.00642356	0.315922	0.188409	0.797332	0.659029	0.638348	0.648689	0.656686	0.632806	0.644746
2198	Nme1	0.00554516	0.334095	0.204933	0.874802	0.67252	0.638435	0.655477	0.671098	0.634106	0.652602		282	Atic	0.00677767	0.299814	0.306597	0.927169	0.643061	0.623109	0.633085	0.643042	0.622554	0.632798			372	Bdnf	0.00851216	0.26074	0.417115	0.729099	0.664306	0.629073	0.646689	0.66314	0.626291	0.644716
1611	Ica1	0.00546941	0.332613	0.183975	0.867276	0.676184	0.632197	0.654191	0.675507	0.629662	0.652584		2535	Plekhb1	0.00465188	0.356495	0.225667	0.931612	0.636614	0.629732	0.633173	0.635984	0.629607	0.632795			840	Dbh	0.00545385	0.334856	0.201527	0.890231	0.667819	0.622374	0.645096	0.667748	0.621666	0.644707
519	Cd33	0.00604549	0.325802	0.160677	0.871518	0.654609	0.655576	0.655093	0.65347	0.651687	0.652578		2167	Nfib	0.00784871	0.265955	0.54362	0.481997	0.649281	0.616563	0.632922	0.649276	0.616309	0.632793			2699	Ptp4a1	0.00596144	0.317385	0.165183	0.822656	0.662704	0.629446	0.646075	0.66202	0.627384	0.644702
3423	Tcf4	0.00753675	0.304413	0.175614	0.80794	0.674953	0.643628	0.659291	0.670529	0.63454	0.652535		2227	Nqo2	0.00552847	0.347518	0.218081	0.994527	0.630338	0.641441	0.635889	0.629462	0.636122	0.632792			2380	Parvg	0.00725536	0.289251	0.504991	0.836253	0.66554	0.624402	0.644971	0.66552	0.623861	0.644691
2826	Rfx3	0.00612286	0.311793	0.227212	0.784421	0.665733	0.64305	0.654391	0.664704	0.640337	0.652521		2367	Panx2	0.00631124	0.295626	0.70799	0.884423	0.641348	0.624553	0.632951	0.641078	0.624505	0.632791			432	Cacnb3	0.00618124	0.312348	0.17669	0.729865	0.654856	0.639575	0.647216	0.653439	0.635936	0.644688
3337	Stx1a	0.00592728	0.33112	0.281282	0.872776	0.673452	0.644185	0.658819	0.669565	0.63547	0.652517		1882	Lmo1	0.00570897	0.337344	0.480366	0.858533	0.651925	0.615019	0.633472	0.651872	0.613707	0.632789			3418	Tcerg1	0.00649289	0.301496	0.266771	0.83099	0.653126	0.639227	0.646176	0.652259	0.6371	0.644679
3359	Syn2	0.00591703	0.324394	0.174611	0.852209	0.667596	0.643314	0.655455	0.665881	0.638901	0.652391		83	Adamts1	0.0058314	0.334286	0.26778	0.886626	0.646662	0.620478	0.63357	0.646451	0.619097	0.632774			892	Dkkl1	0.00762101	0.281013	0.281031	0.736167	0.657306	0.640348	0.648827	0.654422	0.634766	0.644594
3674	Ubl4	0.00608395	0.327434	0.18588	0.860457	0.677116	0.635756	0.656436	0.674944	0.629781	0.652363		1751	Kcnh7	0.00926022	0.24513	0.812006	0.25333	0.633503	0.632531	0.633017	0.633502	0.632045	0.632774			3747	Vstm2b	0.00639201	0.304785	0.190757	0.803056	0.66007	0.632756	0.646413	0.659024	0.630122	0.644573
1328	Gjb2	0.00568967	0.336437	0.236582	0.886272	0.672721	0.637798	0.65526	0.671297	0.633382	0.652339		2869	Rnf219	0.00587898	0.320125	0.222762	0.881408	0.648857	0.617291	0.633074	0.648849	0.616631	0.63274			1516	Hars	0.00550299	0.333707	0.221637	0.895614	0.68351	0.607687	0.645598	0.683055	0.606028	0.644542
2139	Ndufs2	0.00543579	0.339067	0.205814	0.905603	0.674319	0.633565	0.653942	0.673782	0.630853	0.652318		3131	Slc34a1	0.00601143	0.309163	0.693973	0.934184	0.632159	0.633397	0.632778	0.632066	0.633396	0.632731			1356	Gm13889	0.00647054	0.312007	0.16749	0.808818	0.649502	0.643991	0.646746	0.648368	0.640713	0.64454
2246	Nrip1	0.00698133	0.307805	0.207863	0.790458	0.686216	0.629583	0.657899	0.682208	0.62241	0.652309		1754	Kcnip3	0.00743433	0.273909	0.232616	0.407413	0.636794	0.629236	0.633015	0.636772	0.628623	0.632697			2976	Scube3	0.00515331	0.341277	0.200345	0.875417	0.664815	0.62612	0.645467	0.664609	0.624469	0.644539
2678	Psmd5	0.0053661	0.334856	0.189439	0.877249	0.681724	0.625239	0.653482	0.681245	0.62337	0.652308		33	9630033F20Rik	0.00632935	0.305249	0.305556	0.866652	0.65071	0.616636	0.633673	0.650294	0.615093	0.632694			804	Cxcl14	0.00650729	0.304551	0.159046	0.789919	0.648312	0.642714	0.645513	0.647976	0.641099	0.644537
3418	Tcerg1	0.00602992	0.335986	0.228786	0.909051	0.663568	0.652309	0.657938	0.660629	0.643869	0.652249		3744	Vps39	0.00768886	0.278854	0.563106	0.93075	0.64128	0.624249	0.632765	0.641187	0.624171	0.632679			2894	Rps15a	0.00666978	0.293282	0.395294	0.857721	0.656543	0.632805	0.644674	0.65654	0.632484	0.644512
3340	Stxbp2	0.0055783	0.327966	0.163969	0.839014	0.65935	0.648167	0.653758	0.658688	0.64579	0.652239		2621	Pqlc1	0.00521346	0.350131	1.22675	0.967873	0.640369	0.626446	0.633408	0.64036	0.624994	0.632677			2303	Olfm2	0.00598241	0.316631	0.280562	0.828419	0.660371	0.634194	0.647282	0.658534	0.630462	0.644498
3287	Ssx2ip	0.00590445	0.327758	0.198896	0.860858	0.675432	0.635825	0.655628	0.673507	0.63097	0.652238		483	Casr	0.00629127	0.314067	0.245877	0.876875	0.651483	0.615458	0.633471	0.651145	0.614102	0.632624			2133	Ndst3	0.00767378	0.281069	0.174881	0.79164	0.662959	0.629785	0.646372	0.662045	0.626943	0.644494
3670	Ube3a	0.00600627	0.326422	0.17829	0.862678	0.675555	0.633829	0.654692	0.674294	0.629879	0.652086		384	Bmp4	0.00623171	0.312179	0.252473	0.909076	0.637877	0.627932	0.632904	0.637818	0.627357	0.632588			3434	Terf2ip	0.0057841	0.324006	0.15358	0.8507	0.658734	0.632014	0.645374	0.658359	0.630543	0.644451
1909	Lrrc4	0.00629885	0.330389	0.225939	0.877963	0.672324	0.644864	0.658594	0.668522	0.635629	0.652076		2200	Nod2	0.00626148	0.309162	0.169369	0.768748	0.650949	0.615486	0.633217	0.650783	0.614324	0.632553			986	Efna3	0.00734533	0.284262	0.450819	0.681724	0.666169	0.626997	0.646583	0.664857	0.62395	0.644404
2493	Pid1	0.00819257	0.293628	0.185142	0.800817	0.676275	0.646872	0.661574	0.669268	0.634789	0.652029		3156	Slc44a1	0.0046491	0.355021	0.230959	0.919305	0.637436	0.628122	0.632779	0.637071	0.627967	0.632519			2022	Mgat5b	0.00564864	0.325366	0.161093	0.765374	0.663648	0.629398	0.646523	0.662559	0.626228	0.644394
1638	Igsf11	0.00644667	0.332053	0.220335	0.911443	0.662119	0.654225	0.658172	0.659143	0.644846	0.651995		1087	Eya2	0.0101105	0.251373	0.471977	0.892215	0.647309	0.617973	0.632641	0.647304	0.617574	0.632439			2952	Scara3	0.00677186	0.302062	0.135738	0.753094	0.653127	0.638777	0.645952	0.652477	0.636279	0.644378
2205	Nos1	0.00682008	0.299207	0.210855	0.797612	0.644509	0.661741	0.653125	0.64411	0.659834	0.651972		2801	Rcan2	0.00489329	0.343578	0.223079	0.891493	0.642714	0.622264	0.632489	0.642656	0.622074	0.632365			3841	Zfpm2	0.00727109	0.288657	0.362218	0.800875	0.677482	0.616279	0.646881	0.675843	0.612901	0.644372
1754	Kcnip3	0.00639051	0.317951	0.157819	0.831725	0.672906	0.643091	0.657998	0.669022	0.634851	0.651937		606	Chrna6	0.00690315	0.309437	0.195475	0.921411	0.65501	0.615286	0.635148	0.653654	0.611007	0.632331			2980	Sdccag3	0.00692315	0.296948	0.236851	0.739665	0.667256	0.630908	0.649082	0.663781	0.62495	0.644365
2447	Pdk3	0.00579476	0.330345	0.169396	0.885755	0.674299	0.63303	0.653664	0.673553	0.630164	0.651858		227	Arg2	0.00691578	0.301384	0.203259	0.765422	0.649408	0.617561	0.633484	0.648997	0.615646	0.632322			2599	Ppp1r1a	0.00626437	0.314921	0.164692	0.770807	0.654867	0.638909	0.646888	0.653631	0.635099	0.644365
1639	Igsf21	0.00587059	0.334568	0.21375	0.884234	0.678011	0.6378	0.657905	0.674337	0.629313	0.651825		3178	Slc8a2	0.00661378	0.289688	0.203523	0.360831	0.634445	0.630461	0.632453	0.634442	0.630129	0.632286			1905	Lrrc16a	0.00599629	0.315854	0.168533	0.843756	0.657811	0.63312	0.645465	0.657341	0.631381	0.644361
2894	Rps15a	0.00612175	0.311143	0.280561	0.853561	0.668346	0.636678	0.652512	0.668139	0.63544	0.651789		1009	Elf2	0.00658988	0.306613	0.435081	0.876332	0.648376	0.616706	0.632541	0.648348	0.616164	0.632256			2764	Rapgef6	0.00629921	0.313873	0.153363	0.866258	0.662016	0.629637	0.645827	0.661413	0.627272	0.644343
3068	Sirpa	0.00594571	0.33095	0.206347	0.858498	0.675148	0.638625	0.656886	0.672254	0.631316	0.651785		238	Arhgdig	0.00648616	0.298099	0.169416	0.697351	0.656834	0.608311	0.632572	0.656702	0.60771	0.632206			1385	Gng3	0.00651681	0.298737	0.233903	0.81551	0.660089	0.631307	0.645698	0.659216	0.629438	0.644327
903	Dlx5	0.00703699	0.31728	0.127785	0.851475	0.642221	0.67209	0.657156	0.638943	0.664584	0.651763		3821	Zfp191	0.00785136	0.276036	0.458254	0.850608	0.648832	0.616064	0.632448	0.648825	0.615583	0.632204			1113	Fam167a	0.00599964	0.312958	0.313707	0.847244	0.658617	0.630899	0.644758	0.658506	0.630143	0.644324
1210	Folr2	0.00771008	0.309489	0.15729	0.879353	0.671243	0.649909	0.660576	0.665102	0.63836	0.651731		659	Clstn2	0.00684661	0.292221	0.43587	0.781864	0.651505	0.613294	0.6324	0.651475	0.612889	0.632182			1157	Fbxo34	0.00707115	0.291211	0.233527	0.737366	0.651193	0.642827	0.64701	0.649482	0.639041	0.644261
3571	Traf5	0.00569982	0.332153	0.17816	0.894297	0.670521	0.639185	0.654853	0.668836	0.63456	0.651698		3467	Tle1	0.00673877	0.294317	0.508161	0.716426	0.654137	0.610447	0.632292	0.654134	0.610206	0.63217			949	Dusp1	0.0072226	0.29141	0.173876	0.678583	0.670783	0.627394	0.649089	0.667577	0.62093	0.644254
3733	Vezt	0.0059657	0.322459	0.151369	0.85273	0.672961	0.638266	0.655614	0.670669	0.632634	0.651652		431	Cacnb2	0.00468417	0.365201	0.791374	0.95356	0.628079	0.637636	0.632857	0.627694	0.636618	0.632156			1217	Foxi1	0.00607888	0.315109	0.306265	0.826731	0.673422	0.62211	0.647766	0.670783	0.617589	0.644186
1662	Impg1	0.00931266	0.290432	0.144355	0.845725	0.651746	0.671025	0.661386	0.645391	0.657612	0.651502		1302	Gch1	0.00859215	0.279091	0.356034	0.928543	0.652656	0.616642	0.634649	0.651514	0.612788	0.632151			2730	Pxn	0.0060802	0.308923	0.219852	0.852122	0.651211	0.637986	0.644598	0.651036	0.637317	0.644176
1127	Fam3c	0.006902	0.327461	0.198198	0.903002	0.68473	0.642694	0.663712	0.676518	0.626479	0.651498		3509	Tmem25	0.00659541	0.284506	0.391288	0.907498	0.632781	0.632043	0.632412	0.632474	0.631818	0.632146			2850	Rin1	0.00637084	0.306145	0.198464	0.637711	0.642267	0.65095	0.646608	0.641021	0.647257	0.644139
655	Clptm1	0.00625048	0.33177	0.194411	0.894744	0.671089	0.639923	0.655506	0.669134	0.633587	0.651361		569	Ceacam14	0.00685613	0.293005	0.168563	0.818913	0.646121	0.618803	0.632462	0.646059	0.618222	0.63214			595	Chrd	0.0104727	0.243972	0.636911	0.468275	0.677225	0.621049	0.649137	0.674128	0.61414	0.644134
1183	Fhl2	0.00678729	0.319542	0.216734	0.832698	0.684306	0.6406	0.662453	0.676386	0.626288	0.651337		1443	Gpr98	0.00492781	0.350667	0.242677	0.9296	0.638537	0.626708	0.632622	0.638529	0.625683	0.632106			3674	Ubl4	0.00654648	0.305195	0.185753	0.754695	0.662278	0.630062	0.64617	0.66118	0.626939	0.64406
3707	Usp21	0.00609396	0.32179	0.174719	0.869829	0.658894	0.649016	0.653955	0.657607	0.645061	0.651334		1096	Fa2h	0.00480672	0.355153	0.212776	0.931785	0.638192	0.626645	0.632418	0.637858	0.626319	0.632088			2416	Pcsk1	0.00782802	0.276758	0.194593	0.836001	0.653698	0.63811	0.645904	0.652604	0.635404	0.644004
937	Dpysl4	0.0066329	0.327271	0.24924	0.887928	0.683735	0.631853	0.657794	0.679318	0.623166	0.651242		3127	Slc30a3	0.00739012	0.26397	1.23286	0.13059	0.62545	0.640101	0.632775	0.624784	0.639386	0.632085			3232	Sorl1	0.00621152	0.312643	0.225962	0.827382	0.66329	0.628215	0.645752	0.662298	0.625571	0.643935
2460	Per1	0.00534807	0.33704	0.199172	0.853206	0.666825	0.639816	0.65332	0.66591	0.636548	0.651229		1663	Impg2	0.00525407	0.345857	0.472167	0.90074	0.644888	0.619995	0.632442	0.644888	0.619281	0.632084			290	Atp1a1	0.00577929	0.322313	0.179016	0.80608	0.660757	0.630268	0.645513	0.659956	0.627914	0.643935
1680	Irak1	0.00551686	0.336129	0.203967	0.890173	0.676587	0.628412	0.6525	0.676169	0.62628	0.651224		2079	Mtpn	0.00725282	0.272838	0.40456	0.26536	0.632459	0.63181	0.632135	0.632456	0.631652	0.632054			3137	Slc35b4	0.00572422	0.327182	0.176253	0.827046	0.666952	0.624356	0.645654	0.666189	0.62167	0.643929
3364	Syngr3	0.0056323	0.328562	0.164215	0.863957	0.654905	0.651006	0.652956	0.654012	0.648282	0.651147		3461	Ticam1	0.00708022	0.289856	0.270424	0.699675	0.650347	0.614626	0.632486	0.650276	0.61383	0.632053			2962	Schip1	0.00671171	0.299616	0.192537	0.766769	0.66921	0.622451	0.64583	0.668127	0.61969	0.643908
1064	Erp29	0.00562496	0.33326	0.191987	0.894356	0.669087	0.636883	0.652985	0.668328	0.63387	0.651099		1516	Hars	0.00566772	0.330467	0.158411	0.828803	0.65954	0.606342	0.632941	0.659227	0.604873	0.63205			2062	Mrps28	0.00607171	0.312455	0.173729	0.81534	0.675711	0.615836	0.645773	0.674492	0.613324	0.643908
2364	Pam	0.00575697	0.329489	0.163898	0.876922	0.672572	0.633773	0.653173	0.671625	0.630509	0.651067		264	Arxes1	0.00576401	0.319466	0.236023	0.89079	0.642477	0.622224	0.63235	0.642441	0.621586	0.632014			1778	Kcnv2	0.00665604	0.301359	0.196836	0.831515	0.65196	0.639892	0.645926	0.650875	0.63692	0.643897
3240	Sox5	0.00678337	0.321568	0.222247	0.884264	0.691515	0.625606	0.65856	0.686371	0.615734	0.651053		1379	Gnb4	0.00696301	0.28446	0.267076	0.465684	0.636586	0.632454	0.63452	0.634993	0.628977	0.631985			547	Cdh4	0.00600106	0.323894	0.183327	0.878992	0.648136	0.643266	0.645701	0.647319	0.640439	0.643879
3063	Sigmar1	0.00577671	0.340125	0.276563	0.895025	0.676765	0.636609	0.656687	0.673472	0.628552	0.651012		3175	Slc7a3	0.00876694	0.273329	0.232187	0.942784	0.638202	0.626984	0.632593	0.638153	0.62578	0.631967			2003	Mef2c	0.00949526	0.254651	0.288991	0.44061	0.638946	0.660676	0.649811	0.635576	0.652159	0.643867
2764	Rapgef6	0.0063458	0.31753	0.143824	0.874656	0.674549	0.631948	0.653248	0.673502	0.628491	0.650996		2973	Scrt1	0.00510111	0.327022	0.495629	0.918091	0.634053	0.629948	0.632	0.633952	0.629926	0.631939			298	Atp5j	0.00627538	0.311166	0.305508	0.843691	0.657188	0.632723	0.644956	0.656619	0.631054	0.643836
1080	Exoc6	0.00800366	0.284817	0.272367	0.690093	0.700609	0.613567	0.657088	0.695997	0.605936	0.650966		3700	Uqcrh	0.00585899	0.310469	0.271724	0.910783	0.638253	0.625666	0.631959	0.638217	0.625653	0.631935			2089	Mx2	0.00647706	0.320188	0.199	0.83578	0.65594	0.640992	0.648466	0.653197	0.634391	0.643794
984	Efemp2	0.0055422	0.339016	0.336598	0.900963	0.66998	0.635893	0.652937	0.669229	0.632701	0.650965		2874	Robo2	0.00613763	0.306073	0.165936	0.53752	0.646937	0.618586	0.632762	0.646629	0.617195	0.631912			2810	Recql5	0.00607778	0.315953	0.205123	0.836963	0.658933	0.630774	0.644853	0.658455	0.629055	0.643755
3307	Stard7	0.00581165	0.32824	0.163514	0.862014	0.669159	0.637829	0.653494	0.667885	0.634033	0.650959		845	Dbp	0.00620922	0.301665	0.206664	0.383589	0.64019	0.625565	0.632878	0.639768	0.624027	0.631898			3579	Trerf1	0.00585759	0.323356	0.153672	0.804526	0.652196	0.640302	0.646249	0.650949	0.636521	0.643735
3677	Ubr3	0.00570653	0.33165	0.183744	0.853467	0.668883	0.638521	0.653702	0.667485	0.634409	0.650947		761	Csdc2	0.00566893	0.31866	0.28122	0.93917	0.636129	0.627774	0.631952	0.636126	0.627642	0.631884			656	Clptm1l	0.00708315	0.295086	0.601892	0.800782	0.669736	0.624621	0.647178	0.667512	0.619875	0.643693
406	Bzw1	0.0062547	0.331288	0.20811	0.891308	0.688704	0.623679	0.656192	0.685727	0.616086	0.650906		1317	Gfap	0.00546592	0.350352	0.512767	0.955549	0.640346	0.624624	0.632485	0.640345	0.623403	0.631874			2679	Psme1	0.00593612	0.316618	0.150362	0.876734	0.659941	0.62958	0.64476	0.659456	0.62784	0.643648
593	Chn1	0.0055129	0.329319	0.181577	0.847326	0.66365	0.640365	0.652008	0.663236	0.638537	0.650887		403	Btg3	0.00622904	0.308264	0.19375	0.528892	0.643875	0.621116	0.632496	0.643688	0.620057	0.631872			3479	Tmeff1	0.00649765	0.314858	0.236466	0.836712	0.675925	0.619557	0.647741	0.673547	0.613748	0.643647
1312	Gdi2	0.00564862	0.334671	0.241416	0.877793	0.689165	0.61715	0.653158	0.687974	0.613757	0.650866		1479	Grip2	0.00671542	0.289907	0.307078	0.895786	0.645762	0.618379	0.63207	0.645734	0.618005	0.63187			1831	Lancl1	0.005944	0.318406	0.194817	0.789346	0.660763	0.630413	0.645588	0.659722	0.627528	0.643625
1295	Gba	0.00785639	0.318813	0.204992	0.893192	0.688026	0.639209	0.663617	0.678676	0.623053	0.650864		271	Ascl1	0.00556257	0.331819	0.197661	0.919604	0.640432	0.624144	0.632288	0.640393	0.623346	0.631869			3822	Zfp260	0.00702293	0.287515	0.227084	0.791037	0.664067	0.625618	0.644843	0.663337	0.623773	0.643555
1743	Kcne3	0.00658354	0.316455	0.148228	0.840052	0.668835	0.638386	0.653611	0.667303	0.63432	0.650812		1101	Fam105a	0.00600467	0.313677	0.212587	0.358656	0.633608	0.633407	0.633507	0.633019	0.630712	0.631866			1312	Gdi2	0.00599912	0.312803	0.278876	0.856692	0.668472	0.61991	0.644191	0.668135	0.618964	0.643549
2295	Ogfod1	0.00566525	0.333006	0.206963	0.882558	0.68308	0.622855	0.652968	0.682084	0.619499	0.650791		2632	Prkar2a	0.00653471	0.301182	0.226089	0.929872	0.634521	0.629433	0.631977	0.634496	0.628943	0.631719			253	Arl5a	0.00723166	0.287604	0.296989	0.816513	0.663215	0.626684	0.644949	0.662491	0.624577	0.643534
1834	Large	0.00680974	0.310936	0.180644	0.817582	0.671981	0.641967	0.656974	0.667844	0.633693	0.650769		3224	Socs6	0.00535988	0.347867	0.191252	0.983964	0.631859	0.634865	0.633362	0.631452	0.631974	0.631713			3406	Tbc1d14	0.00627126	0.31187	0.310239	0.807393	0.659443	0.631366	0.645404	0.658556	0.628506	0.643531
1344	Glra3	0.0069553	0.315932	0.167819	0.883633	0.668022	0.644585	0.656303	0.664346	0.637176	0.650761		1212	Foxa1	0.00748177	0.284953	0.217857	0.886498	0.643651	0.620923	0.632287	0.643426	0.619979	0.631702			2446	Pdia5	0.00555979	0.326223	0.185	0.789726	0.658759	0.632529	0.645644	0.657517	0.62944	0.643478
2311	Oprd1	0.00559212	0.329086	0.169598	0.814993	0.662347	0.646088	0.654217	0.660299	0.641196	0.650747		2266	Ntn1	0.00580574	0.34583	0.236631	0.876689	0.662658	0.609533	0.636095	0.660785	0.60259	0.631687			1851	Lgi1	0.00636934	0.309583	0.287315	0.768779	0.659946	0.630557	0.645252	0.658998	0.627954	0.643476
3272	Srp14	0.0058207	0.324672	0.223031	0.835164	0.679822	0.626214	0.653018	0.678509	0.622879	0.650694		1019	Elovl6	0.00527673	0.326983	0.475774	0.932101	0.633377	0.630053	0.631715	0.63322	0.63005	0.631635			381	Blcap	0.0061186	0.312906	0.202774	0.897091	0.656652	0.63131	0.643981	0.656519	0.630387	0.643453
901	Dlx2	0.00797954	0.282176	0.16859	0.764751	0.656625	0.651827	0.654226	0.654908	0.646445	0.650676		2022	Mgat5b	0.00618027	0.307969	0.141485	0.558284	0.648441	0.61693	0.632685	0.648039	0.615201	0.63162			18	4833420G17Rik	0.00654145	0.302673	0.270787	0.808695	0.659366	0.630151	0.644759	0.658717	0.628149	0.643433
1897	Lrfn2	0.00649044	0.316171	0.156667	0.807564	0.684521	0.629556	0.657039	0.680039	0.62129	0.650664		1639	Igsf21	0.00877263	0.253548	0.263804	0.601182	0.640047	0.623567	0.631807	0.640046	0.623174	0.63161			1538	Hes6	0.00588908	0.323474	0.187643	0.857152	0.657534	0.63239	0.644962	0.656838	0.629981	0.64341
3743	Vps35	0.00584433	0.330885	0.218382	0.879869	0.692584	0.615759	0.654172	0.69063	0.610595	0.650612		1446	Gprc5b	0.00512518	0.340634	0.288938	0.915008	0.643393	0.620059	0.631726	0.643362	0.619834	0.631598			2050	Mpp3	0.00587989	0.323684	0.177936	0.775184	0.653544	0.638128	0.645836	0.65232	0.634479	0.643399
2478	Pgrmc2	0.00541838	0.327394	0.160188	0.852956	0.656506	0.646457	0.651481	0.656169	0.645021	0.650595		3532	Tnfaip3	0.00628391	0.301832	0.191468	0.606436	0.64861	0.615754	0.632182	0.648412	0.614764	0.631588			1174	Fgf15	0.00706065	0.290512	0.217317	0.845195	0.648664	0.641226	0.644945	0.647984	0.638801	0.643392
928	Dos	0.0054774	0.3341	0.176096	0.877725	0.665699	0.638612	0.652155	0.665083	0.636101	0.650592		2724	Pvalb	0.00577454	0.308853	0.341032	0.889575	0.63975	0.623426	0.631588	0.639737	0.623424	0.63158			2669	Psd3	0.00750895	0.279978	0.265542	0.63271	0.671786	0.619256	0.645521	0.67053	0.61619	0.64336
3021	Sesn1	0.00624528	0.316603	0.215265	0.802019	0.663764	0.641639	0.652702	0.662545	0.638613	0.650579		1093	F2rl1	0.00560909	0.331496	0.267119	0.858001	0.650529	0.61308	0.631805	0.650521	0.612571	0.631546			2676	Psmd13	0.0060717	0.312862	0.183615	0.81781	0.661213	0.628863	0.645038	0.660279	0.62637	0.643325
1990	Mcm3ap	0.00561945	0.337324	0.240214	0.893598	0.666773	0.64056	0.653666	0.665387	0.63575	0.650568		3837	Zfp804a	0.00536518	0.343267	0.265322	0.975428	0.629759	0.635688	0.632723	0.629494	0.633503	0.631499			1366	Gmfb	0.00617698	0.312855	0.189487	0.841336	0.658663	0.631017	0.64484	0.657914	0.628735	0.643325
3594	Trip4	0.00568458	0.329111	0.176172	0.856675	0.659872	0.645778	0.652825	0.658625	0.642456	0.650541		2688	Ptgds	0.00496129	0.345442	0.212004	0.927485	0.638993	0.624318	0.631655	0.638935	0.624017	0.631476			3352	Sv2b	0.00768374	0.281503	0.203459	0.608782	0.66555	0.631152	0.648351	0.66238	0.624205	0.643293
3152	Slc39a5	0.00657175	0.32548	0.183244	0.853572	0.687809	0.624661	0.656235	0.683849	0.617039	0.650444		1491	Gsn	0.00482006	0.353585	0.221969	0.924459	0.640125	0.62326	0.631693	0.639944	0.622887	0.631415			2224	Npy	0.00638643	0.31342	0.21896	0.678944	0.653042	0.643205	0.648123	0.650097	0.636484	0.643291
316	Atrx	0.00573872	0.329768	0.167062	0.852616	0.664356	0.640199	0.652277	0.663509	0.637354	0.650431		611	Chrnb3	0.00987486	0.26607	0.296726	0.96502	0.639965	0.629678	0.634821	0.638915	0.623883	0.631399			2613	Ppp3ca	0.00612125	0.315274	0.165495	0.678105	0.659759	0.631405	0.645582	0.658624	0.62794	0.643282
3523	Tmie	0.00549227	0.329861	0.139846	0.852413	0.661974	0.640882	0.651428	0.661496	0.639361	0.650428		1936	Lyst	0.00735403	0.280617	0.313867	0.66255	0.650322	0.612776	0.631549	0.650322	0.612472	0.631397			1684	Irx1	0.00607282	0.313913	0.214822	0.841389	0.641891	0.649031	0.645461	0.640479	0.646008	0.643243
1511	Hadhb	0.00545623	0.337869	0.157838	0.884489	0.674841	0.627699	0.65127	0.674505	0.626136	0.65032		2858	Rnd2	0.00500258	0.330584	0.367463	0.903536	0.635656	0.627047	0.631351	0.635576	0.627044	0.63131			225	Arf3	0.00596277	0.320519	0.162598	0.807215	0.658582	0.631866	0.645224	0.657632	0.628846	0.643239
3778	Wnt8a	0.00526527	0.335457	0.183935	0.862707	0.675205	0.627035	0.65112	0.674953	0.62567	0.650311		726	Cplx1	0.00609511	0.308431	0.289927	0.901864	0.638853	0.623853	0.631353	0.638839	0.623771	0.631305			1335	Glce	0.00563424	0.331009	0.159681	0.857158	0.657555	0.633015	0.645285	0.656623	0.629822	0.643222
410	C1qa	0.00583843	0.327236	0.181369	0.890253	0.675052	0.630062	0.652557	0.674073	0.626535	0.650304		663	Cmbl	0.00958764	0.25121	0.404572	0.65897	0.656293	0.608774	0.632533	0.655735	0.60687	0.631303			1002	Eif1b	0.00689945	0.295359	0.245544	0.850198	0.653458	0.634368	0.643913	0.653146	0.633249	0.643197
3115	Slc26a8	0.00592999	0.337908	0.368056	0.924792	0.645134	0.667823	0.656479	0.642115	0.658458	0.650287		151	Aldh1a2	0.00788177	0.28361	0.217928	0.931343	0.646376	0.618064	0.63222	0.646203	0.616394	0.631298			3068	Sirpa	0.00651156	0.307182	0.191102	0.739173	0.660548	0.632326	0.646437	0.658658	0.627712	0.643185
2125	Ncoa7	0.00631467	0.315226	0.183306	0.827214	0.666133	0.640398	0.653266	0.664302	0.636217	0.650259		263	Arx	0.00653432	0.311084	0.225475	0.813712	0.645889	0.618635	0.632262	0.645515	0.617077	0.631296			2009	Meis2	0.00591223	0.338071	0.18117	0.808892	0.648641	0.6481	0.64837	0.646253	0.64009	0.643172
1079	Exoc4	0.0057608	0.333003	0.218134	0.88711	0.667853	0.639369	0.653611	0.666184	0.634303	0.650243		1260	Gabrb2	0.00752157	0.273365	0.290522	0.845103	0.639154	0.623678	0.631416	0.639149	0.62342	0.631284			2830	Rgag1	0.00625916	0.311363	0.176119	0.882163	0.648701	0.639246	0.643973	0.64845	0.637857	0.643153
201	Ap2b1	0.00605576	0.327637	0.230544	0.863996	0.675286	0.632515	0.6539	0.672927	0.627428	0.650177		82	Adam33	0.00661243	0.289222	0.261577	0.552808	0.645396	0.618172	0.631784	0.645214	0.617294	0.631254			1258	Gabra6	0.00610727	0.318869	1.4615	0.801419	0.658608	0.632236	0.645422	0.657087	0.629203	0.643145
3087	Slc17a7	0.00726888	0.300804	0.140266	0.723035	0.686706	0.627842	0.657274	0.681513	0.61884	0.650177		1473	Grin2c	0.00517477	0.342144	0.200328	0.924962	0.637709	0.625523	0.631616	0.637701	0.624793	0.631247			2866	Rnf149	0.00591818	0.3226	0.177126	0.815463	0.65974	0.632104	0.645922	0.658298	0.627959	0.643129
3252	Sphkap	0.00627968	0.316488	0.218011	0.803891	0.669079	0.63658	0.65283	0.667439	0.632898	0.650168		1032	Entpd1	0.0067088	0.293729	0.183207	0.639655	0.642353	0.621455	0.631904	0.642144	0.620266	0.631205			2125	Ncoa7	0.00632329	0.307688	0.234325	0.81212	0.660043	0.629149	0.644596	0.659251	0.626973	0.643112
40	Aacs	0.00666149	0.320241	0.167526	0.865995	0.695632	0.617403	0.656518	0.691142	0.609123	0.650132		1284	Galr1	0.00523125	0.369199	0.141154	0.942957	0.642598	0.624881	0.63374	0.642508	0.619859	0.631184			1403	Gpm6b	0.00568691	0.329026	0.172302	0.804607	0.661032	0.629407	0.645219	0.660102	0.626105	0.643103
602	Chrna2	0.0063549	0.334858	0.239837	0.916468	0.662711	0.651249	0.65698	0.659074	0.641118	0.650096		1419	Gpr156	0.00613352	0.31678	0.340719	0.827389	0.655077	0.608271	0.631674	0.654955	0.607412	0.631184			1775	Kcnq5	0.00676594	0.311347	0.219715	0.653906	0.669541	0.627237	0.648389	0.666515	0.619634	0.643074
2602	Ppp1r3b	0.00653844	0.33245	0.156713	0.86725	0.669129	0.641355	0.655242	0.66607	0.634061	0.650066		3075	Slc10a4	0.0048575	0.367401	0.34172	0.911368	0.645478	0.618546	0.632012	0.645184	0.617147	0.631166			2815	Reln	0.00543057	0.336557	0.125987	0.773963	0.651976	0.637261	0.644618	0.651416	0.634731	0.643074
3232	Sorl1	0.00595504	0.337424	0.230891	0.913751	0.674694	0.635918	0.655306	0.672025	0.628102	0.650063		1967	Mapk12	0.00714209	0.28121	0.255286	0.782087	0.646556	0.615797	0.631177	0.646552	0.615731	0.631141			731	Cpne6	0.00787261	0.275613	0.314503	0.795654	0.654097	0.634221	0.644159	0.653638	0.632445	0.643041
1461	Gria4	0.00529811	0.338604	0.196065	0.869829	0.673494	0.628486	0.65099	0.673147	0.626923	0.650035		2864	Rnf13	0.00489311	0.347874	0.212381	0.919476	0.640177	0.622432	0.631305	0.640058	0.622224	0.631141			3571	Traf5	0.0063213	0.305306	0.201373	0.860115	0.655316	0.633345	0.64433	0.654611	0.631455	0.643033
821	Cyr61	0.00650774	0.305545	0.124802	0.753562	0.659886	0.644633	0.65226	0.6583	0.641641	0.64997		1878	Lix1	0.0127033	0.243878	0.424346	0.913727	0.652308	0.617701	0.635005	0.650924	0.611352	0.631138			1060	Erf	0.00618185	0.314042	0.219401	0.722033	0.674343	0.623068	0.648706	0.670615	0.615437	0.643026
2496	Pigt	0.00690957	0.318473	0.249614	0.882202	0.678532	0.631465	0.654998	0.675046	0.624894	0.64997		2228	Nr1d1	0.007492	0.273832	0.313251	0.508464	0.646887	0.615899	0.631393	0.646848	0.615352	0.6311			1493	Gsta4	0.0074335	0.281075	0.320357	0.843566	0.670695	0.616715	0.643705	0.670406	0.615628	0.643017
2855	Rnasek	0.00561349	0.330034	0.176317	0.873167	0.669115	0.634348	0.651731	0.668332	0.631519	0.649925		578	Cep78	0.00602653	0.316756	0.311843	0.84055	0.652515	0.610525	0.63152	0.652444	0.609746	0.631095			3287	Ssx2ip	0.00638444	0.305376	0.225081	0.817174	0.661664	0.627254	0.644459	0.660841	0.625164	0.643002
1974	Mapre2	0.00531634	0.336054	0.193468	0.864061	0.662231	0.639932	0.651081	0.661778	0.637847	0.649812		2507	Pitrm1	0.00726849	0.28163	0.401742	0.778971	0.653862	0.608746	0.631304	0.65381	0.608309	0.63106			1952	Man1a	0.00630451	0.321924	0.152851	0.839475	0.669808	0.619253	0.644531	0.669227	0.616685	0.642956
82	Adam33	0.00591324	0.334494	0.260491	0.848476	0.674702	0.641023	0.657862	0.669239	0.630271	0.649755		2963	Scml2	0.00567688	0.3384	0.575799	0.979904	0.630325	0.635559	0.632942	0.629823	0.632217	0.63102			3019	Serpini1	0.00669769	0.299548	0.213403	0.75731	0.661629	0.629199	0.645414	0.66003	0.625851	0.642941
3106	Slc25a22	0.00772186	0.296312	0.180393	0.771759	0.691168	0.62344	0.657304	0.685406	0.614088	0.649747		793	Cubn	0.00622371	0.310442	0.168944	0.884022	0.643954	0.618609	0.631281	0.643934	0.618066	0.631			2471	Pfkp	0.00569277	0.32614	0.154252	0.830532	0.659392	0.628711	0.644051	0.658929	0.626943	0.642936
2034	Mllt11	0.00562941	0.33492	0.213971	0.895317	0.675036	0.628702	0.651869	0.67404	0.625052	0.649546		1395	Gpc3	0.00566018	0.363922	0.264589	0.967707	0.637159	0.633044	0.635102	0.636431	0.625526	0.630978			719	Cotl1	0.00656848	0.297175	0.310912	0.869333	0.660465	0.626253	0.643359	0.660354	0.625458	0.642906
612	Chrnd	0.00619645	0.329306	0.184386	0.865065	0.68458	0.623568	0.654074	0.68167	0.617383	0.649527		1324	Ghsr	0.00589896	0.326896	0.310842	0.922267	0.650904	0.612479	0.631692	0.650817	0.611139	0.630978			166	Alpk2	0.00610634	0.317899	0.185006	0.823848	0.666507	0.621838	0.644173	0.665909	0.619901	0.642905
3054	Shh	0.00682879	0.324637	0.172246	0.908036	0.640008	0.677768	0.658888	0.634328	0.664643	0.649485		1699	Itgb1bp1	0.00477316	0.360263	0.295256	0.926241	0.635662	0.627392	0.631527	0.635151	0.626786	0.630969			700	Col5a1	0.00627088	0.305837	0.135948	0.699422	0.669612	0.619413	0.644513	0.668717	0.617078	0.642897
951	Dusp14	0.00605781	0.330148	0.22646	0.843655	0.659677	0.655977	0.657827	0.654686	0.644284	0.649485		2080	Mtrr	0.00508578	0.348946	0.27313	0.905658	0.645083	0.617579	0.631331	0.645068	0.616861	0.630965			1869	Limch1	0.00735998	0.287644	0.298075	0.529123	0.664522	0.633049	0.648786	0.66046	0.625331	0.642895
703	Col6a1	0.00597606	0.334924	0.24363	0.849771	0.67013	0.648308	0.659219	0.663624	0.635309	0.649466		3754	Vwa5b2	0.00710334	0.279079	0.342033	0.893172	0.640768	0.621182	0.630975	0.640746	0.621172	0.630959			1230	Frzb	0.0076651	0.283354	0.468366	0.724432	0.635978	0.655098	0.645538	0.634496	0.651274	0.642885
1356	Gm13889	0.00741461	0.317537	0.136891	0.858776	0.661441	0.646078	0.653759	0.658881	0.63999	0.649435		1785	Kctd6	0.00601352	0.330072	0.458246	0.83022	0.647923	0.615611	0.631767	0.64771	0.614199	0.630955			2126	Ncor1	0.0091449	0.259483	0.621743	0.679031	0.65748	0.634021	0.645751	0.656004	0.629756	0.64288
299	Atp5o	0.00529251	0.336664	0.227842	0.883631	0.690818	0.609965	0.650391	0.69047	0.608382	0.649426		3766	Wif1	0.0056713	0.334599	0.225556	0.957814	0.633575	0.630939	0.632257	0.633253	0.628648	0.630951			2450	Pdxdc1	0.0061344	0.312255	0.18975	0.860208	0.665983	0.621533	0.643758	0.665534	0.620138	0.642836
381	Blcap	0.00587148	0.324137	0.172208	0.906295	0.666798	0.634659	0.650729	0.6663	0.632543	0.649422		1545	Higd1a	0.00601906	0.3202	0.338113	0.850545	0.651217	0.611495	0.631356	0.651122	0.610727	0.630925			2473	Pgbd5	0.00807766	0.273584	0.249021	0.583484	0.657224	0.634385	0.645805	0.65552	0.630034	0.642777
76	Actr2	0.00535506	0.33617	0.212196	0.869961	0.665684	0.63639	0.651037	0.665061	0.633774	0.649418		2943	Sash1	0.00571078	0.335516	0.832549	0.949806	0.628205	0.634792	0.631498	0.628204	0.633636	0.63092			1931	Lypd1	0.00730158	0.28989	0.204016	0.860578	0.653753	0.634963	0.644358	0.653056	0.632433	0.642745
376	Bhlhb9	0.0059112	0.31749	0.221712	0.83252	0.661506	0.640511	0.651009	0.660801	0.637996	0.649398		1132	Fam60a	0.00519137	0.337366	0.186343	0.852782	0.647396	0.614852	0.631124	0.647396	0.61443	0.630913			637	Clcn2	0.00927237	0.259355	0.259974	0.6846	0.662577	0.630379	0.646478	0.660366	0.625096	0.642731
3290	St3gal3	0.00553428	0.334285	0.209881	0.881732	0.678964	0.623228	0.651096	0.678209	0.620554	0.649382		2236	Nr3c2	0.00629239	0.323399	1.97223	0.926418	0.635599	0.627822	0.63171	0.635578	0.626209	0.630894			2970	Scnn1g	0.00591425	0.319148	0.200981	0.825966	0.657608	0.632712	0.64516	0.656071	0.629327	0.642699
3516	Tmem63c	0.00633377	0.325788	0.165008	0.853276	0.673804	0.635225	0.654514	0.670888	0.62783	0.649359		1599	Hspb8	0.00521843	0.366223	0.264085	0.942816	0.640224	0.6242	0.632212	0.640218	0.621527	0.630873			1745	Kcnf1	0.00675875	0.299025	0.168285	0.734046	0.653657	0.638791	0.646224	0.651586	0.63373	0.642658
2720	Pttg1ip	0.0052253	0.336677	0.19168	0.866773	0.666736	0.634538	0.650637	0.666202	0.632505	0.649353		2617	Ppp4r4	0.00463302	0.363585	0.482546	0.945587	0.631908	0.630886	0.631397	0.631417	0.630317	0.630867			3707	Usp21	0.00642326	0.305711	0.194336	0.82263	0.651315	0.636373	0.643844	0.650804	0.63446	0.642632
1585	Hs6st2	0.00547331	0.336804	0.160443	0.915177	0.667004	0.633396	0.6502	0.666716	0.631865	0.64929		1436	Gpr56	0.00545512	0.351279	0.275941	0.956843	0.640506	0.624567	0.632537	0.640304	0.621417	0.630861			1531	Hectd1	0.00626406	0.312394	0.291071	0.80079	0.676194	0.613388	0.644791	0.674993	0.610226	0.642609
2440	Pdgfb	0.0068156	0.310504	0.144123	0.803268	0.66677	0.643114	0.654942	0.663141	0.63529	0.649215		757	Cryab	0.00486703	0.348155	0.205603	0.912077	0.640889	0.621156	0.631022	0.640795	0.62089	0.630843			1768	Kcnk13	0.00670858	0.299378	0.222513	0.85069	0.639829	0.648442	0.644136	0.638998	0.646204	0.642601
1387	Gng7	0.00495636	0.342711	0.300019	0.904928	0.657433	0.644942	0.651187	0.656639	0.641647	0.649143		3491	Tmem150c	0.00703329	0.288522	0.513613	0.931102	0.632607	0.629201	0.630904	0.632483	0.629193	0.630838			3293	St6galnac3	0.00590445	0.317856	0.165909	0.840363	0.659261	0.628821	0.644041	0.658565	0.626599	0.642582
2825	Rfx1	0.00557138	0.33721	0.18897	0.893335	0.665946	0.638586	0.652266	0.664475	0.633726	0.649101		732	Cpne7	0.00833006	0.282842	0.418591	0.945554	0.635291	0.627226	0.631259	0.635282	0.626348	0.630815			3336	Stx12	0.0061901	0.310988	0.202549	0.83924	0.657256	0.629728	0.643492	0.656834	0.628277	0.642556
861	Ddx26b	0.00584302	0.33546	0.209624	0.889422	0.662995	0.641283	0.652139	0.661595	0.636567	0.649081		3669	Ube2t	0.00595451	0.328005	0.244041	0.929579	0.640035	0.62231	0.631173	0.640021	0.621592	0.630807			1194	Flot2	0.00626661	0.30834	0.219407	0.831021	0.663779	0.624307	0.644043	0.662906	0.622191	0.642548
237	Arhgdia	0.00550183	0.33462	0.193458	0.888033	0.681065	0.620701	0.650883	0.680276	0.617816	0.649046		581	Cgnl1	0.00535406	0.361506	0.319371	0.941259	0.644164	0.621553	0.632859	0.643918	0.617657	0.630787			1460	Gria3	0.00573303	0.325101	0.165399	0.813734	0.66224	0.626473	0.644357	0.661414	0.623614	0.642514
962	Dyrk1b	0.0055008	0.332168	0.189062	0.865131	0.670751	0.629749	0.65025	0.670307	0.627773	0.64904		3214	Sned1	0.00579184	0.322511	0.19354	0.832438	0.647377	0.614632	0.631004	0.647364	0.614204	0.630784			1244	Fzd5	0.00792049	0.2807	0.344177	0.849137	0.632141	0.658501	0.645321	0.630688	0.654288	0.642488
922	Dok1	0.00539433	0.333627	0.167425	0.876059	0.661304	0.638144	0.649724	0.66116	0.63691	0.649035		2446	Pdia5	0.00637962	0.301516	0.15698	0.62512	0.647998	0.615482	0.63174	0.647619	0.613948	0.630784			1487	Grn	0.0067262	0.30214	0.158556	0.796949	0.667421	0.62234	0.644881	0.665963	0.618955	0.642459
1090	F11r	0.00561264	0.330357	0.160476	0.853197	0.654546	0.646168	0.650357	0.653998	0.644054	0.649026		154	Aldh5a1	0.0056638	0.326595	0.166405	0.854057	0.647193	0.615169	0.631181	0.647105	0.614415	0.63076			3525	Tmprss5	0.00554255	0.334273	0.187332	0.860231	0.653354	0.634302	0.643828	0.652726	0.632181	0.642453
3398	Tagln3	0.00555671	0.332606	0.181455	0.869376	0.675144	0.627159	0.651152	0.674045	0.623978	0.649012		859	Ddt	0.00553266	0.323775	0.255353	0.892549	0.643137	0.618526	0.630832	0.643137	0.618339	0.630738			1182	Fhl1	0.00628013	0.31473	0.152324	0.893398	0.662391	0.625958	0.644174	0.661532	0.623307	0.64242
3191	Slit2	0.00660388	0.321817	0.199443	0.862296	0.68703	0.619948	0.653489	0.684341	0.613632	0.648987		1863	Lhx5	0.00808492	0.285037	0.372166	0.87916	0.652722	0.61	0.631361	0.652718	0.608756	0.630737			3357	Sybu	0.00660301	0.308701	0.194824	0.782612	0.66616	0.624862	0.645511	0.664394	0.620377	0.642386
1359	Gm2a	0.00602711	0.313158	0.138343	0.75146	0.668271	0.632376	0.650324	0.667511	0.630382	0.648946		3661	Ubash3b	0.0069978	0.281414	0.395394	0.852697	0.637322	0.624198	0.63076	0.637273	0.624197	0.630735			307	Atp6v1b2	0.00604639	0.314717	0.195439	0.846676	0.658221	0.629191	0.643706	0.657546	0.627225	0.642386
2709	Ptprk	0.00675836	0.324349	0.235438	0.868654	0.665581	0.653	0.65929	0.658757	0.639111	0.648934		695	Col25a1	0.00589348	0.315668	0.286271	0.93544	0.632346	0.629481	0.630914	0.632343	0.629108	0.630725			3659	Ubap1	0.0057473	0.32066	0.177124	0.825896	0.656382	0.631309	0.643845	0.655586	0.629145	0.642366
1458	Gria1	0.00562653	0.334965	0.18956	0.888927	0.668772	0.631895	0.650333	0.668298	0.629536	0.648917		2385	Pbx3	0.00536513	0.352987	0.141588	0.866525	0.652689	0.611662	0.632176	0.652472	0.608742	0.630607			3290	St3gal3	0.00591258	0.316001	0.232004	0.856888	0.663022	0.622898	0.64296	0.662765	0.621902	0.642334
154	Aldh5a1	0.00517364	0.344591	0.193239	0.907998	0.655866	0.643537	0.649702	0.655663	0.642058	0.648861		1060	Erf	0.00673844	0.286397	0.260082	0.413665	0.64565	0.616897	0.631274	0.645429	0.615756	0.630593			3231	Sorcs3	0.00638204	0.308202	0.225068	0.774041	0.661769	0.62852	0.645144	0.659949	0.624698	0.642324
3043	Sgtb	0.00572051	0.338211	0.361939	0.907931	0.668238	0.639302	0.65377	0.665695	0.632	0.648847		1851	Lgi1	0.00699698	0.28917	0.301519	0.624337	0.649647	0.612437	0.631042	0.649521	0.611619	0.63057			3582	Trhr	0.00931796	0.263782	0.26862	0.839718	0.648879	0.640227	0.644553	0.648022	0.636605	0.642313
3557	Tomm34	0.00577498	0.326519	0.190218	0.856668	0.674363	0.626887	0.650625	0.67353	0.624147	0.648838		472	Car2	0.00480261	0.3526	0.21383	0.921777	0.637681	0.623982	0.630831	0.637549	0.623579	0.630564			3402	Taok1	0.00580835	0.324452	0.160531	0.832024	0.657024	0.630469	0.643746	0.656412	0.628172	0.642292
555	Cdk5	0.00587902	0.330719	0.2101	0.865352	0.671742	0.632624	0.652183	0.669904	0.627756	0.64883		443	Cage1	0.00575323	0.326147	0.556082	0.902771	0.653042	0.608812	0.630927	0.653006	0.608096	0.630551			903	Dlx5	0.00716336	0.294107	0.175439	0.797446	0.640096	0.650247	0.645171	0.638423	0.64615	0.642286
3731	Vegfb	0.00550404	0.339964	0.174699	0.893797	0.672643	0.62843	0.650536	0.671925	0.62563	0.648778		1734	Kcnb1	0.00691921	0.286415	0.20976	0.455863	0.63715	0.625275	0.631212	0.636993	0.624089	0.630541			3785	Wwox	0.00820695	0.278414	0.297759	0.785889	0.701642	0.593003	0.647323	0.697581	0.586952	0.642267
3740	Vldlr	0.00567793	0.333413	0.189033	0.909046	0.663251	0.636833	0.650042	0.662831	0.634598	0.648714		788	Ctsw	0.00679593	0.296003	0.221646	0.77747	0.645029	0.616559	0.630794	0.64502	0.616051	0.630536			1852	Lgi2	0.00594159	0.320209	0.200191	0.865163	0.645697	0.640544	0.643121	0.64533	0.639184	0.642257
2979	Sdcbp	0.00564304	0.33467	0.221827	0.884752	0.685538	0.615062	0.6503	0.684924	0.612457	0.648691		2068	Msto1	0.00562059	0.330823	0.367756	0.906731	0.645489	0.616419	0.630954	0.645431	0.615628	0.630529			3512	Tmem35	0.0065178	0.302962	0.187445	0.868924	0.649631	0.636585	0.643108	0.649282	0.63523	0.642256
302	Atp6v0a1	0.00551983	0.333475	0.202799	0.869082	0.668548	0.633477	0.651013	0.667406	0.629933	0.648669		1570	Hopx	0.00587933	0.349416	0.679633	0.973504	0.636615	0.6292	0.632907	0.636004	0.625055	0.630529			809	Cygb	0.00531012	0.336011	0.248531	0.898154	0.657905	0.627169	0.642537	0.657891	0.626614	0.642253
3277	Ssb	0.00585188	0.33439	0.204984	0.885813	0.678425	0.625245	0.651835	0.676917	0.620408	0.648663		3485	Tmem126a	0.00699333	0.295948	0.189662	0.859957	0.646524	0.616164	0.631344	0.646288	0.614752	0.63052			750	Crlf2	0.00569791	0.323339	0.192334	0.867635	0.65765	0.628934	0.643292	0.657155	0.627313	0.642234
2341	P2rx5	0.00647992	0.335453	0.184982	0.912228	0.693953	0.61455	0.654251	0.6908	0.606338	0.648569		2825	Rfx1	0.00637874	0.304284	0.16456	0.72936	0.646486	0.616034	0.63126	0.64625	0.614775	0.630513			3498	Tmem178	0.0108966	0.239953	0.330942	0.43383	0.671744	0.626809	0.649276	0.667048	0.617406	0.642227
605	Chrna5	0.00718046	0.33175	0.279681	0.943103	0.695491	0.625571	0.660531	0.688075	0.609061	0.648568		3576	Trappc10	0.00773392	0.27005	0.266134	0.612541	0.644634	0.616984	0.630809	0.644577	0.616402	0.630489			2909	Rtn2	0.00828938	0.274065	0.407911	0.849496	0.641182	0.646099	0.643641	0.64073	0.643712	0.642221
3672	Ube4b	0.00531749	0.337272	0.226009	0.885323	0.679656	0.622318	0.650987	0.678449	0.618666	0.648557		3568	Tppp3	0.00525168	0.351751	0.188094	0.942588	0.640001	0.623432	0.631716	0.639866	0.621093	0.63048			3643	Ttpal	0.00667239	0.299705	0.197816	0.74924	0.661697	0.628848	0.645272	0.659703	0.624606	0.642154
2758	Rap1gap2	0.00549316	0.335094	0.215245	0.870558	0.659171	0.644087	0.651629	0.657529	0.639357	0.648443		2125	Ncoa7	0.00729983	0.285829	0.247874	0.761505	0.651332	0.610998	0.631165	0.651096	0.609827	0.630461			1800	Kifc5b	0.00589359	0.322618	0.197402	0.844746	0.660045	0.628025	0.644035	0.659037	0.625124	0.64208
2908	Rtn1	0.00535148	0.336514	0.182239	0.885507	0.660058	0.639454	0.649756	0.659629	0.637248	0.648438		1834	Large	0.00858659	0.25326	0.38564	0.418936	0.631575	0.629397	0.630486	0.631546	0.629293	0.630419			1260	Gabrb2	0.00625673	0.309435	0.244752	0.872224	0.658056	0.628108	0.643082	0.657568	0.626549	0.642058
3045	Sh3bgr	0.00542636	0.337629	0.224098	0.865686	0.667725	0.634465	0.651095	0.666458	0.630386	0.648422		2305	Olfml3	0.00636747	0.310358	0.16156	0.771212	0.649052	0.613739	0.631395	0.648697	0.612078	0.630387			3252	Sphkap	0.00708404	0.286421	0.3129	0.79691	0.656498	0.628773	0.642635	0.656229	0.627873	0.642051
809	Cygb	0.00530513	0.340829	0.242807	0.911893	0.671321	0.626574	0.648948	0.671266	0.625545	0.648406		2934	Sacm1l	0.00605276	0.304863	0.26615	0.896901	0.637321	0.623501	0.630411	0.637318	0.623383	0.63035			2499	Pip4k2a	0.00570699	0.327694	0.210555	0.845575	0.658501	0.629265	0.643883	0.657594	0.626507	0.642051
3643	Ttpal	0.00603245	0.324134	0.180866	0.826948	0.676869	0.630411	0.65364	0.673364	0.623331	0.648347		1191	Fkbp6	0.00642039	0.301262	0.17891	0.797915	0.641201	0.620237	0.630719	0.641114	0.619577	0.630346			1441	Gpr88	0.00532383	0.341114	0.186013	0.751594	0.625127	0.668822	0.646974	0.622988	0.661107	0.642048
3266	Sqle	0.00634764	0.31642	0.136009	0.854623	0.67334	0.628659	0.651	0.671747	0.624926	0.648337		1098	Fabp5	0.00606217	0.308886	0.265512	0.889594	0.64067	0.620171	0.630421	0.64067	0.620012	0.630341			712	Cops4	0.00590109	0.320831	0.178172	0.865152	0.660057	0.626801	0.643429	0.659373	0.624644	0.642008
166	Alpk2	0.00629102	0.324732	0.161539	0.839695	0.681157	0.621095	0.651126	0.67952	0.61711	0.648315		2788	Rassf8	0.00583576	0.331703	0.331856	0.941221	0.643181	0.619084	0.631132	0.643028	0.617624	0.630326			1037	Epb4.1l2	0.0061079	0.311154	0.204441	0.755889	0.653566	0.635059	0.644313	0.652047	0.631929	0.641988
1255	Gabra3	0.00579473	0.331986	0.21891	0.87238	0.672885	0.633643	0.653264	0.669866	0.626653	0.648259		3258	Spock3	0.00491909	0.357518	0.191152	0.934578	0.637381	0.624228	0.630804	0.637231	0.623406	0.630319			2577	Polr2m	0.00597603	0.318278	0.201311	0.875592	0.665496	0.620771	0.643134	0.66483	0.619106	0.641968
108	Adcyap1r1	0.00573919	0.326601	0.147142	0.847376	0.667064	0.63055	0.648807	0.666896	0.629616	0.648256		717	Coro6	0.0071116	0.273071	0.453714	0.906604	0.630853	0.630152	0.630503	0.630591	0.629992	0.630292			243	Arhgef6	0.00594641	0.320225	0.190651	0.852996	0.659331	0.62674	0.643036	0.658816	0.625041	0.641928
2133	Ndst3	0.0073475	0.309685	0.121024	0.870168	0.682157	0.628481	0.655319	0.677663	0.618824	0.648243		3789	Xlr3c	0.00602715	0.312106	0.197054	0.884169	0.639672	0.621408	0.63054	0.639622	0.620882	0.630252			3359	Syn2	0.00650332	0.302359	0.199582	0.81141	0.653	0.633974	0.643487	0.652147	0.63166	0.641904
2882	Rpl15	0.00560943	0.329281	0.18714	0.863019	0.675245	0.6244	0.649823	0.674497	0.621935	0.648216		3528	Tmub2	0.00658666	0.292466	0.275444	0.768378	0.644206	0.616733	0.63047	0.644172	0.616297	0.630235			709	Copa	0.00608127	0.314836	0.192936	0.828721	0.656368	0.631176	0.643772	0.655314	0.628435	0.641875
18	4833420G17Rik	0.00616762	0.325583	0.22855	0.867863	0.671685	0.632749	0.652217	0.66943	0.626993	0.648211		37	AF529169	0.00907112	0.259549	0.36471	0.938895	0.635399	0.626748	0.631074	0.635291	0.625163	0.630227			40	Aacs	0.00697092	0.294352	0.220854	0.783989	0.666266	0.625364	0.645815	0.663523	0.620166	0.641844
844	Dbnl	0.00589613	0.329096	0.176498	0.888622	0.674984	0.62716	0.651072	0.673557	0.622807	0.648182		1819	Kpna4	0.00678385	0.300338	0.314684	0.870434	0.643485	0.618448	0.630967	0.643117	0.61722	0.630168			2825	Rfx1	0.00585873	0.32322	0.171999	0.832937	0.65767	0.629587	0.643629	0.656832	0.626796	0.641814
715	Coro1c	0.00555049	0.328399	0.158989	0.843113	0.673298	0.625398	0.649348	0.67277	0.623513	0.648141		3226	Sod3	0.00705801	0.292507	0.205378	0.800446	0.649428	0.612054	0.630741	0.649324	0.610989	0.630156			2344	P2ry12	0.00585946	0.321748	0.168673	0.828359	0.656537	0.629967	0.643252	0.65588	0.627742	0.641811
515	Cd164	0.00543352	0.333347	0.165369	0.840419	0.665828	0.632054	0.648941	0.66553	0.630733	0.648131		792	Ctxn1	0.00655715	0.294569	0.159848	0.467519	0.634193	0.626874	0.630534	0.63413	0.626161	0.630145			1382	Gng12	0.00623917	0.313215	0.171498	0.75369	0.668705	0.619973	0.644339	0.667272	0.616339	0.641806
3082	Slc16a2	0.00818062	0.28315	0.179981	0.740389	0.673282	0.634529	0.653905	0.669292	0.626946	0.648119		1686	Iscu	0.00611592	0.30763	0.238814	0.923518	0.636832	0.623685	0.630259	0.63683	0.623425	0.630127			3585	Trib2	0.00566322	0.325978	0.163696	0.801265	0.659247	0.627486	0.643366	0.658491	0.625093	0.641792
3138	Slc35c2	0.00576195	0.327425	0.219139	0.86938	0.663664	0.637483	0.650574	0.662418	0.633806	0.648112		2733	Qdpr	0.00501013	0.34486	0.18783	0.913548	0.640365	0.620254	0.630309	0.640342	0.619889	0.630116			3129	Slc31a2	0.00591107	0.324266	0.173222	0.857658	0.652246	0.634437	0.643341	0.651633	0.63192	0.641777
2473	Pgbd5	0.00701682	0.306357	0.182396	0.745273	0.67488	0.633993	0.654436	0.670506	0.625693	0.6481		1618	Idh1	0.00554319	0.336491	0.378048	0.89981	0.641955	0.619371	0.630663	0.641858	0.618316	0.630087			873	Dgcr6	0.00697072	0.296009	0.361889	0.809849	0.668613	0.619421	0.644017	0.667186	0.616335	0.641761
788	Ctsw	0.00625239	0.316573	0.170755	0.855915	0.660093	0.639806	0.64995	0.659344	0.63685	0.648097		3632	Ttbk2	0.00624969	0.306845	0.176048	0.854224	0.644324	0.616217	0.63027	0.644288	0.615856	0.630072			3152	Slc39a5	0.00659594	0.306495	0.204599	0.785262	0.667507	0.622134	0.644821	0.665354	0.618148	0.641751
2333	Oxct1	0.00553801	0.330268	0.169643	0.861845	0.659557	0.638957	0.649257	0.659131	0.637042	0.648087		2237	Nr4a1	0.00625248	0.296159	0.308908	0.334703	0.627378	0.633239	0.630308	0.627338	0.632769	0.630054			525	Cd6	0.00635949	0.308016	0.165178	0.8016	0.650087	0.636771	0.643429	0.649151	0.634347	0.641749
3356	Syap1	0.00610807	0.329914	0.205189	0.880831	0.665869	0.638018	0.651943	0.663646	0.632525	0.648085		897	Dlgap2	0.00605105	0.305232	0.191681	0.373934	0.628108	0.633178	0.630643	0.627942	0.632127	0.630034			1264	Gabrg2	0.00638608	0.301137	0.265781	0.851242	0.65686	0.628763	0.642811	0.656185	0.627233	0.641709
2860	Rnf11	0.0056191	0.329622	0.185441	0.855279	0.681893	0.617567	0.64973	0.681023	0.615092	0.648058		3265	Sptlc2	0.00710919	0.286669	0.34822	0.957718	0.625894	0.634299	0.630096	0.625875	0.634193	0.630034			2472	Pfn2	0.00604712	0.315372	0.194913	0.820524	0.657429	0.628973	0.643201	0.656656	0.626756	0.641706
710	Copb2	0.00706487	0.327712	0.250409	0.913016	0.689614	0.620274	0.654944	0.685279	0.61081	0.648044		1242	Fzd3	0.00824105	0.257095	0.311123	0.393717	0.620106	0.640197	0.630152	0.620098	0.639943	0.630021			1373	Gnao1	0.00579375	0.32159	0.190557	0.808768	0.663786	0.623013	0.6434	0.662885	0.620527	0.641706
3193	Slitrk1	0.00605808	0.330967	0.198004	0.878069	0.657417	0.647792	0.652605	0.654947	0.641095	0.648021		679	Cntn4	0.00715485	0.285905	0.362707	0.982594	0.620772	0.640017	0.630395	0.620704	0.639315	0.63001			463	Caml	0.00599236	0.316675	0.169451	0.824009	0.657233	0.629017	0.643125	0.6565	0.626904	0.641702
2594	Ppm1a	0.00564445	0.336638	0.250035	0.880675	0.68241	0.61976	0.651085	0.680811	0.615176	0.647994		2515	Pkp2	0.0117455	0.268842	8.91119	0.983645	0.616223	0.655247	0.635735	0.615548	0.644459	0.630004			1830	Lamc2	0.00851737	0.269447	0.209006	0.722758	0.659462	0.63172	0.645591	0.657144	0.626135	0.64164
2032	Mlc1	0.00571114	0.331103	0.187322	0.881982	0.660376	0.640402	0.650389	0.659294	0.636686	0.64799		3843	Zfyve9	0.00649883	0.285634	0.63394	0.933591	0.625662	0.635004	0.630333	0.625274	0.63466	0.629967			1525	Hdac7	0.00584905	0.31677	0.176889	0.825189	0.657827	0.628063	0.642945	0.657141	0.62611	0.641625
3566	Tpm3	0.00583022	0.325958	0.182532	0.861822	0.689817	0.609873	0.649845	0.688894	0.607032	0.647963		2033	Mlec	0.00591329	0.323	0.592925	1	0.623725	0.638339	0.631032	0.62352	0.636381	0.629951			2422	Pdcd4	0.00699112	0.294739	0.211295	0.799768	0.653663	0.633048	0.643355	0.652748	0.6304	0.641574
2988	Selk	0.00610893	0.32437	0.170852	0.852871	0.673988	0.630959	0.652474	0.671109	0.624816	0.647963		3624	Tspan2	0.00495295	0.350685	0.199677	0.922777	0.640476	0.620029	0.630252	0.64042	0.619476	0.629948			2295	Ogfod1	0.00611402	0.312828	0.221998	0.848284	0.663857	0.621264	0.642561	0.663406	0.619734	0.64157
392	Brd8	0.00536824	0.339206	0.211925	0.893194	0.659883	0.639566	0.649725	0.659238	0.636656	0.647947		2263	Ntf3	0.00724377	0.300963	0.547785	0.927351	0.646562	0.614886	0.630724	0.646368	0.613498	0.629933			354	Baiap2	0.00629154	0.314899	0.189067	0.586313	0.645412	0.652816	0.649114	0.640828	0.64227	0.641549
2119	Ncald	0.00592431	0.326702	0.186333	0.85543	0.677177	0.625946	0.651562	0.675083	0.620752	0.647917		461	Camkk2	0.00644581	0.296569	0.224918	0.381551	0.636338	0.624742	0.63054	0.636165	0.62357	0.629868			1390	Golga7b	0.0060679	0.318833	0.184908	0.811176	0.660826	0.625661	0.643244	0.659907	0.623078	0.641492
2271	Ntrk2	0.00565984	0.328264	0.164223	0.841562	0.672864	0.62576	0.649312	0.672229	0.623596	0.647912		501	Ccdc91	0.00542896	0.326943	0.239876	0.898751	0.643361	0.616636	0.629999	0.64335	0.616344	0.629847			2988	Selk	0.00660906	0.298984	0.210112	0.797183	0.661194	0.625177	0.643186	0.660148	0.622812	0.64148
2290	Nxph4	0.00638017	0.340281	0.289457	0.806973	0.632526	0.666779	0.649653	0.631621	0.664134	0.647877		673	Cnp	0.00491248	0.348529	0.192413	0.91746	0.639684	0.620483	0.630083	0.639621	0.62006	0.62984			400	Btd	0.00690541	0.297262	0.286137	0.845941	0.654291	0.632339	0.643315	0.653359	0.629537	0.641448
3510	Tmem29	0.00610691	0.322514	0.132178	0.893817	0.655052	0.64337	0.649211	0.654542	0.641114	0.647828		1795	Kif5a	0.00587155	0.310162	0.26552	0.913781	0.634522	0.625152	0.629837	0.63452	0.625082	0.629801			1079	Exoc4	0.00607925	0.315639	0.208613	0.810576	0.656908	0.629592	0.64325	0.655947	0.626918	0.641432
3756	Wash	0.0054663	0.341558	0.295834	0.901384	0.659193	0.640541	0.649867	0.658491	0.637069	0.64778		344	BC005624	0.006328	0.305782	0.250728	0.884961	0.6392	0.62066	0.62993	0.6392	0.620381	0.629791			921	Dock6	0.00589353	0.320105	0.155618	0.863502	0.650259	0.633359	0.641809	0.650196	0.632654	0.641425
1241	Fzd1	0.00559811	0.335144	0.188243	0.879831	0.672102	0.627399	0.649751	0.671172	0.624357	0.647765		406	Bzw1	0.00745702	0.275152	0.242665	0.584216	0.644788	0.615181	0.629984	0.644775	0.614735	0.629755			3510	Tmem29	0.00622827	0.310317	0.174672	0.903188	0.647616	0.636121	0.641868	0.64749	0.63523	0.64136
3479	Tmeff1	0.00737854	0.326367	0.285493	0.954766	0.697039	0.618325	0.657682	0.691402	0.604126	0.647764		3250	Spata2l	0.00633985	0.302218	0.194776	0.388098	0.638778	0.622575	0.630677	0.638461	0.621011	0.629736			1318	Gfpt2	0.00708029	0.297728	0.244793	0.771967	0.662254	0.626378	0.644316	0.660447	0.622215	0.641331
1559	Hmgcr	0.00573728	0.334206	0.214187	0.858707	0.657797	0.648883	0.65334	0.654597	0.640912	0.647755		809	Cygb	0.00551685	0.329412	0.238778	0.886805	0.641061	0.619022	0.630041	0.641021	0.618428	0.629724			2885	Rpl32	0.00597293	0.31457	0.202818	0.853515	0.6591	0.625262	0.642181	0.65869	0.623965	0.641328
755	Cry2	0.00556228	0.334947	0.201662	0.864354	0.663914	0.636578	0.650246	0.662753	0.632746	0.647749		2223	Npvf	0.00706749	0.288806	0.185122	0.767024	0.649614	0.611408	0.630511	0.649315	0.610133	0.629724			154	Aldh5a1	0.00533888	0.335678	0.182783	0.878338	0.651832	0.631786	0.641809	0.651736	0.630912	0.641324
3499	Tmem179	0.00550546	0.331408	0.190056	0.881473	0.6823	0.615476	0.648888	0.681859	0.613633	0.647746		3353	Sv2c	0.00524943	0.352371	0.142033	0.870167	0.653831	0.609095	0.631463	0.653467	0.605907	0.629687			2761	Rap2b	0.00681005	0.299454	0.172683	0.691868	0.658556	0.630319	0.644438	0.656786	0.625849	0.641317
1118	Fam189a1	0.00729508	0.308165	0.157792	0.823256	0.698285	0.615037	0.656661	0.691533	0.603931	0.647732		3507	Tmem229b	0.00671157	0.299625	0.963287	0.963253	0.628351	0.631448	0.6299	0.628173	0.63118	0.629676			904	Dmbx1	0.00663542	0.32033	0.318651	0.843189	0.657841	0.63392	0.645881	0.655044	0.62756	0.641302
2045	Mocs1	0.00588918	0.338508	0.248943	0.882326	0.668978	0.63175	0.650364	0.667669	0.627765	0.647717		2451	Pdxk	0.0054541	0.331503	0.18727	0.893103	0.64133	0.61871	0.63002	0.641287	0.618023	0.629655			650	Clip4	0.00545088	0.333702	0.184747	0.850248	0.658524	0.626359	0.642441	0.658158	0.624443	0.6413
1675	Ipo5	0.00616027	0.324421	0.170868	0.844366	0.670711	0.634345	0.652528	0.667837	0.627577	0.647707		1206	Fndc4	0.00823578	0.266115	0.323498	0.855381	0.640731	0.618686	0.629709	0.640717	0.618486	0.629602			397	Bsn	0.00622565	0.308834	0.226234	0.71066	0.667068	0.621991	0.64453	0.664996	0.617544	0.64127
895	Dlg4	0.00534381	0.334495	0.211946	0.856787	0.672397	0.626189	0.649293	0.671715	0.62366	0.647688		350	Bad	0.00638543	0.300666	0.207898	0.821229	0.641573	0.618293	0.629933	0.641478	0.61772	0.629599			2953	Scarb1	0.00636128	0.305558	0.211412	0.833594	0.655883	0.628513	0.642198	0.655495	0.627032	0.641263
979	Eef1g	0.00558034	0.334237	0.178465	0.882533	0.672621	0.626578	0.649599	0.671752	0.623571	0.647662		3722	Vav2	0.00591849	0.325728	0.398044	0.95508	0.637636	0.624409	0.631022	0.637402	0.621746	0.629574			367	Bcl2l11	0.00654495	0.298073	0.424898	0.840336	0.663545	0.621163	0.642354	0.662836	0.619664	0.64125
1472	Grin2b	0.00582726	0.326935	0.178507	0.82805	0.664331	0.636494	0.650413	0.662862	0.632394	0.647628		1108	Fam134b	0.00516893	0.337997	0.194203	0.895079	0.640317	0.619327	0.629822	0.64031	0.618821	0.629566			1727	Kbtbd3	0.00569618	0.327269	0.178912	0.861901	0.652426	0.632182	0.642304	0.651933	0.630543	0.641238
1684	Irx1	0.00580157	0.333181	0.197521	0.859575	0.637455	0.664874	0.651164	0.635479	0.659711	0.647595		1076	Etv6	0.00681997	0.30123	0.14759	0.754283	0.647879	0.614128	0.631004	0.647222	0.611822	0.629522			1829	Lamc1	0.00576043	0.322929	0.174811	0.805779	0.653001	0.630817	0.641909	0.652791	0.629663	0.641227
3480	Tmeff2	0.00562994	0.328963	0.181854	0.871286	0.6698	0.628617	0.649208	0.669078	0.626057	0.647567		3043	Sgtb	0.00676188	0.288075	0.276771	0.47604	0.644349	0.615618	0.629984	0.644242	0.614786	0.629514			2899	Rps6ka3	0.00622488	0.320526	0.252624	0.68642	0.651286	0.647488	0.649387	0.646327	0.636104	0.641215
2489	Phyhipl	0.00599218	0.335302	0.204265	0.899773	0.670891	0.631413	0.651152	0.669146	0.625913	0.647529		413	C1qtnf3	0.00896587	0.264207	0.220566	0.787976	0.653934	0.60776	0.630847	0.653449	0.605509	0.629479			2723	Pus7	0.00708554	0.290403	0.194173	0.806885	0.658678	0.625866	0.642272	0.65822	0.624158	0.641189
434	Cacng3	0.00643608	0.323491	0.257095	0.854308	0.666586	0.650142	0.658364	0.659307	0.635721	0.647514		3120	Slc29a4	0.0049776	0.374861	1.25203	0.957148	0.631989	0.630717	0.631353	0.631978	0.626913	0.629446			1615	Id2	0.00746364	0.287816	0.241947	0.64756	0.657758	0.634593	0.646175	0.65459	0.62768	0.641135
1002	Eif1b	0.00690631	0.327945	0.171176	0.916212	0.663845	0.641926	0.652885	0.660849	0.634173	0.647511		1774	Kcnq4	0.00518931	0.352217	0.364074	0.959507	0.637923	0.623258	0.630591	0.637822	0.621068	0.629445			2093	Myadm	0.00847559	0.26834	0.258531	0.695106	0.663688	0.626087	0.644888	0.661398	0.620846	0.641122
2695	Ptk2	0.00565211	0.331923	0.225852	0.849732	0.670938	0.630988	0.650963	0.669045	0.625967	0.647506		2697	Ptk7	0.00652383	0.295651	0.198148	0.524931	0.645342	0.614697	0.630019	0.64517	0.613675	0.629422			410	C1qa	0.00602452	0.317822	0.186865	0.845752	0.660407	0.624608	0.642508	0.659844	0.622394	0.641119
3280	Ssr1	0.00548206	0.326413	0.180943	0.838696	0.655767	0.640532	0.64815	0.65552	0.639464	0.647492		2341	P2rx5	0.00806376	0.270408	0.256628	0.82714	0.642662	0.6168	0.629731	0.642624	0.616171	0.629397			263	Arx	0.00569713	0.320135	0.247581	0.830435	0.647905	0.635532	0.641718	0.647652	0.63451	0.641081
1037	Epb4.1l2	0.0058956	0.327177	0.171475	0.767743	0.660251	0.64417	0.652211	0.657043	0.637872	0.647457		2181	Nhlh1	0.00822871	0.270014	0.240714	0.782644	0.645093	0.614648	0.629871	0.645018	0.613747	0.629383			1440	Gpr85	0.00632806	0.30945	0.176375	0.828029	0.652131	0.633919	0.643025	0.651072	0.631082	0.641077
547	Cdh4	0.00603862	0.333254	0.176139	0.88895	0.645917	0.655028	0.650473	0.644429	0.650455	0.647442		120	Adssl1	0.00629879	0.298236	0.350077	0.868813	0.640278	0.618501	0.629389	0.640249	0.618473	0.629361			3264	Spsb4	0.00601019	0.324525	0.197832	0.853889	0.659033	0.627523	0.643278	0.657924	0.62422	0.641072
3299	St8sia5	0.00648232	0.324075	0.228532	0.84846	0.678259	0.633348	0.655804	0.672174	0.622413	0.647293		2769	Rarres2	0.0057573	0.335714	0.281023	0.967634	0.629024	0.632182	0.630603	0.628845	0.629822	0.629333			653	Clns1a	0.00761013	0.28815	0.281197	0.804346	0.668799	0.623872	0.646335	0.665365	0.616767	0.641066
1691	Isyna1	0.00558091	0.337972	0.18295	0.913753	0.680881	0.617649	0.649265	0.679998	0.614543	0.64727		3066	Sipa1l1	0.00636159	0.299472	0.219099	0.497122	0.627017	0.632722	0.629869	0.626874	0.631785	0.62933			155	Aldob	0.00672284	0.296259	0.18795	0.860391	0.659627	0.623126	0.641376	0.659525	0.622503	0.641014
2389	Pcdh1	0.00612453	0.316739	0.172588	0.809885	0.664054	0.63594	0.649997	0.662561	0.631968	0.647265		2397	Pcdha10	0.00848617	0.252862	0.432114	0.360786	0.627622	0.631248	0.629435	0.627411	0.631235	0.629323			2594	Ppm1a	0.00593393	0.318907	0.230701	0.826929	0.667811	0.617664	0.642738	0.666775	0.615197	0.640986
1382	Gng12	0.00612319	0.327346	0.167766	0.852642	0.684872	0.619457	0.652165	0.681936	0.612593	0.647264		2002	Mef2a	0.00568752	0.32593	0.218663	0.835407	0.647555	0.611885	0.62972	0.647476	0.611125	0.629301			517	Cd200	0.00599525	0.314229	0.168567	0.875064	0.65312	0.630355	0.641738	0.65279	0.629085	0.640938
3161	Slc5a1	0.00540443	0.33638	0.226385	0.862631	0.653268	0.646194	0.649731	0.652057	0.642366	0.647211		1250	Gabarapl1	0.00616708	0.309052	0.192191	0.817389	0.64308	0.616077	0.629578	0.643018	0.615498	0.629258			490	Cbr3	0.00535149	0.338312	0.223043	0.80643	0.655877	0.629094	0.642485	0.65526	0.626615	0.640937
3703	Usp13	0.00559985	0.334144	0.199618	0.859244	0.650815	0.647444	0.64913	0.649839	0.644559	0.647199		156	Aldoc	0.00581475	0.320119	0.221189	0.885053	0.645071	0.61384	0.629456	0.645053	0.613413	0.629233			1897	Lrfn2	0.00774276	0.276601	0.207444	0.769841	0.660224	0.626967	0.643595	0.658507	0.623311	0.640909
1308	Gdap2	0.00645371	0.318609	0.17626	0.846668	0.659374	0.642336	0.650855	0.657292	0.637095	0.647193		84	Adamts15	0.00603822	0.321682	0.281741	0.98737	0.629532	0.63127	0.630401	0.62901	0.629396	0.629203			3191	Slit2	0.0067702	0.300887	0.256833	0.832697	0.665432	0.619821	0.642626	0.664481	0.617324	0.640903
2077	Mtmr6	0.00540812	0.33406	0.176968	0.862825	0.662908	0.634326	0.648617	0.66232	0.63201	0.647165		2003	Mef2c	0.00786897	0.259414	0.781433	0.170484	0.579498	0.679134	0.629316	0.579476	0.678922	0.629199			2132	Ndrg3	0.00636925	0.305761	0.238977	0.797256	0.660669	0.624606	0.642637	0.659605	0.622172	0.640888
2365	Pam16	0.00600716	0.323216	0.167753	0.836142	0.670217	0.632108	0.651163	0.667621	0.626674	0.647147		3658	Uba6	0.00658458	0.300294	0.385033	0.838005	0.643043	0.615752	0.629398	0.643037	0.615341	0.629189			2678	Psmd5	0.00574629	0.322239	0.191028	0.86947	0.667155	0.616583	0.641869	0.666697	0.615069	0.640883
3166	Slc6a15	0.00698832	0.318218	0.270707	0.904863	0.679622	0.626523	0.653073	0.676003	0.618264	0.647133		3471	Tm2d3	0.00639193	0.301125	0.23854	0.90652	0.637235	0.621357	0.629296	0.637234	0.621132	0.629183			3502	Tmem200a	0.00856427	0.264576	0.262199	0.67256	0.678999	0.60874	0.643869	0.677266	0.604472	0.640869
1525	Hdac7	0.00564501	0.32767	0.155536	0.810994	0.653575	0.645042	0.649309	0.652372	0.641766	0.647069		691	Col18a1	0.00565506	0.364512	0.531467	0.965594	0.64159	0.623161	0.632375	0.641018	0.617344	0.629181			3221	Soat2	0.00629108	0.313883	0.231529	0.850961	0.656504	0.629477	0.64299	0.655344	0.626381	0.640862
1400	Gpd1l	0.00644203	0.324787	0.188049	0.850887	0.691774	0.615584	0.653679	0.687535	0.606595	0.647065		2974	Scube1	0.00767848	0.272633	1.3207	0.128511	0.61016	0.650413	0.630287	0.609514	0.648846	0.62918			697	Col4a2	0.00750768	0.28138	0.336541	0.815052	0.670602	0.613966	0.642284	0.669654	0.611927	0.640791
1980	Matk	0.00547664	0.333756	0.181302	0.875463	0.66648	0.63012	0.6483	0.666032	0.628068	0.64705		2527	Plcxd2	0.0105226	0.234317	0.422583	0.930107	0.635363	0.623245	0.629304	0.635352	0.62298	0.629166			3840	Zfp932	0.00596484	0.323103	0.151041	0.858316	0.656521	0.628925	0.642723	0.6556	0.625955	0.640778
2784	Rasl11b	0.00810513	0.297977	0.144627	0.767649	0.681441	0.634945	0.658193	0.67277	0.621302	0.647036		2429	Pde3a	0.00496344	0.364177	0.323262	0.947909	0.639295	0.620274	0.629785	0.638963	0.619328	0.629146			2947	Sbk1	0.00578999	0.327392	0.170878	0.831674	0.655403	0.630819	0.643111	0.654275	0.627266	0.64077
921	Dock6	0.00586944	0.321887	0.141199	0.866862	0.651888	0.643067	0.647478	0.651817	0.642244	0.647031		2202	Nol4	0.00818406	0.255196	0.425663	0.310592	0.624325	0.634077	0.629201	0.624237	0.634045	0.629141			3105	Slc25a10	0.00595985	0.3152	0.259857	0.883906	0.657322	0.624741	0.641031	0.65728	0.62424	0.64076
1131	Fam50a	0.00567424	0.328869	0.152452	0.86504	0.665517	0.632044	0.648781	0.664735	0.629224	0.64698		1509	H2-Eb1	0.00551492	0.336195	0.45419	0.936309	0.634478	0.62484	0.629659	0.634478	0.623799	0.629138			404	Btrc	0.00594854	0.320348	0.173	0.813318	0.653985	0.63121	0.642598	0.65313	0.628375	0.640752
3352	Sv2b	0.00669848	0.311884	0.16247	0.7755	0.678617	0.630663	0.65464	0.673198	0.620747	0.646973		1972	Mapk8	0.0104639	0.236199	0.303978	0.465872	0.643639	0.615582	0.62961	0.643599	0.614629	0.629114			1271	Gad2	0.00493215	0.349222	0.146154	0.904198	0.640401	0.64169	0.641046	0.640379	0.641124	0.640752
1459	Gria2	0.00553291	0.332313	0.165679	0.870963	0.655873	0.640439	0.648156	0.655485	0.638459	0.646972		3782	Wrb	0.00536365	0.344483	0.277599	0.928787	0.63947	0.619902	0.629686	0.639452	0.618743	0.629098			3266	Sqle	0.00643737	0.303799	0.181046	0.861861	0.658423	0.624888	0.641656	0.657947	0.623481	0.640714
255	Armc2	0.00585896	0.335127	0.249879	0.863639	0.679108	0.621373	0.65024	0.677395	0.616475	0.646935		3147	Slc38a1	0.00598209	0.310435	0.212761	0.902758	0.639371	0.619153	0.629262	0.63934	0.618833	0.629087			1400	Gpd1l	0.00694335	0.299023	0.196823	0.752134	0.667898	0.620899	0.644398	0.665633	0.615786	0.640709
1702	Itgbl1	0.00741159	0.294595	0.152234	0.787168	0.672049	0.626181	0.649115	0.670999	0.622868	0.646933		232	Arhgap27	0.0066141	0.298699	0.18907	0.803229	0.645015	0.613742	0.629378	0.644952	0.613134	0.629043			3027	Sez6	0.00565906	0.328426	0.122177	0.810804	0.650643	0.633503	0.642073	0.650162	0.631255	0.640708
575	Celsr3	0.00555933	0.323644	0.175843	0.798957	0.664961	0.631716	0.648338	0.664211	0.629629	0.64692		2518	Pla2g7	0.00528896	0.337518	0.259316	0.911467	0.640979	0.61757	0.629275	0.640979	0.617089	0.629034			3106	Slc25a22	0.00809696	0.274333	0.286244	0.634244	0.667701	0.623596	0.645649	0.664349	0.617061	0.640705
2324	Ostc	0.00873055	0.293497	0.139143	0.853789	0.671206	0.639837	0.655522	0.665811	0.628018	0.646915		241	Arhgef26	0.00578895	0.363495	1.31779	0.990871	0.625839	0.646513	0.636176	0.62374	0.634268	0.629004			1457	Grem2	0.00714206	0.299676	0.333217	0.807885	0.659845	0.632883	0.646364	0.656149	0.625228	0.640689
1829	Lamc1	0.0056051	0.327804	0.176463	0.84288	0.65343	0.642005	0.647718	0.653166	0.640655	0.646911		888	Disp2	0.00684663	0.290206	0.308471	0.930047	0.634012	0.624079	0.629046	0.633995	0.624003	0.628999			1346	Glrb	0.00606219	0.309976	0.317016	0.86716	0.6571	0.625996	0.641548	0.656565	0.624751	0.640658
3525	Tmprss5	0.00580453	0.344454	0.191062	0.888972	0.660166	0.640145	0.650156	0.658445	0.635374	0.646909		2332	Ovgp1	0.00587576	0.318018	0.718187	0.910803	0.64429	0.614017	0.629153	0.644283	0.613699	0.628991			2407	Pcdhga12	0.00592318	0.321686	0.171264	0.777415	0.655698	0.629951	0.642825	0.654556	0.626664	0.64061
817	Cyp4f15	0.00571578	0.33507	0.216154	0.887644	0.656403	0.644402	0.650403	0.654695	0.639119	0.646907		672	Cnot7	0.00644518	0.298046	0.239938	0.536817	0.645382	0.614289	0.629835	0.644999	0.612936	0.628967			3193	Slitrk1	0.00664031	0.301195	0.214014	0.804074	0.651564	0.633518	0.642541	0.650462	0.630756	0.640609
1872	Lims2	0.00807191	0.326741	0.145361	0.928294	0.676959	0.64001	0.658485	0.669626	0.624102	0.646864		1930	Lynx1	0.00531982	0.323823	0.284881	0.86523	0.63604	0.621936	0.628988	0.636039	0.621859	0.628949			1924	Ltn1	0.0059751	0.317443	0.161204	0.81726	0.659854	0.623958	0.641906	0.659251	0.621948	0.640599
461	Camkk2	0.00577236	0.335892	0.251875	0.864274	0.664202	0.63955	0.651876	0.661643	0.632082	0.646863		2180	Ngp	0.00583524	0.33216	0.582627	0.92742	0.642132	0.616725	0.629429	0.642123	0.615728	0.628926			1777	Kcns3	0.00620301	0.31396	0.264574	0.851613	0.675585	0.611596	0.643591	0.673701	0.607485	0.640593
3273	Srp54a	0.00573827	0.333446	0.192267	0.880368	0.669608	0.627601	0.648605	0.668918	0.624714	0.646816		314	Atpaf1	0.00683308	0.291256	0.238985	0.760249	0.644341	0.614405	0.629373	0.644248	0.613601	0.628925			470	Car10	0.00669042	0.296534	0.226083	0.7909	0.652945	0.631213	0.642079	0.652	0.629165	0.640583
2089	Mx2	0.00709107	0.32408	0.196526	0.873184	0.663754	0.644107	0.65393	0.659363	0.634166	0.646765		539	Cdh11	0.00858003	0.265302	0.461282	0.679492	0.656838	0.602186	0.629512	0.65675	0.601098	0.628924			1097	Fabp3	0.00755363	0.292382	0.296921	0.767249	0.675075	0.619431	0.647253	0.670564	0.61059	0.640577
2604	Ppp1r9a	0.00556717	0.335993	0.219507	0.87892	0.665993	0.633554	0.649774	0.664707	0.628821	0.646764		3724	Vcam1	0.0052036	0.360005	0.495648	0.949152	0.635169	0.625133	0.630151	0.635168	0.622679	0.628923			3488	Tmem132a	0.00595014	0.320708	0.169901	0.811057	0.653319	0.632024	0.642671	0.652246	0.628902	0.640574
2717	Ptprz1	0.00571827	0.319624	0.168264	0.835241	0.664256	0.630956	0.647606	0.663863	0.629612	0.646737		1909	Lrrc4	0.00766664	0.269134	0.278256	0.517477	0.636165	0.622004	0.629084	0.636163	0.621661	0.628912			3731	Vegfb	0.0058311	0.321241	0.187992	0.879209	0.657868	0.624886	0.641377	0.657514	0.623587	0.64055
2889	Rpn2	0.00630165	0.322348	0.200186	0.861352	0.666172	0.631423	0.648798	0.665239	0.628161	0.6467		3300	St8sia6	0.00626674	0.317758	0.335734	0.906248	0.642001	0.617301	0.629651	0.641792	0.61596	0.628876			3398	Tagln3	0.00592449	0.316896	0.187981	0.846934	0.663211	0.620164	0.641687	0.662589	0.618483	0.640536
1313	Gdnf	0.00556624	0.336166	0.188385	0.886782	0.656451	0.639815	0.648133	0.655962	0.637362	0.646662		1504	Gucy2c	0.008029	0.299866	0.180041	0.948904	0.655927	0.611342	0.633635	0.653722	0.604006	0.628864			61	Acat2	0.00576924	0.331954	0.234792	0.897743	0.668133	0.619841	0.643987	0.666196	0.61482	0.640508
3687	Ugdh	0.00576309	0.331685	0.151638	0.888816	0.684122	0.613399	0.64876	0.683123	0.610114	0.646618		803	Cxcl13	0.00628835	0.32365	0.413197	0.951487	0.631462	0.6281	0.629781	0.631338	0.626371	0.628854			3466	Tk2	0.00581924	0.323018	0.155769	0.848121	0.652538	0.631213	0.641876	0.651931	0.629077	0.640504
2669	Psd3	0.00694326	0.296772	0.183681	0.737204	0.673009	0.626611	0.64981	0.670827	0.622383	0.646605		2520	Plcb1	0.00609428	0.30662	0.170691	0.484269	0.634541	0.624471	0.629506	0.63434	0.623356	0.628848			2684	Ptcd1	0.00558917	0.331069	0.151376	0.813335	0.654144	0.6312	0.642672	0.653182	0.627801	0.640492
1001	Eif1ax	0.00595748	0.323882	0.146272	0.829936	0.668605	0.629455	0.64903	0.667206	0.625983	0.646594		796	Cux1	0.00687339	0.287822	0.272305	0.802569	0.637925	0.619981	0.628953	0.63792	0.619744	0.628832			3794	Yeats2	0.0068366	0.297026	0.213881	0.860304	0.661511	0.622347	0.641929	0.660769	0.620207	0.640488
3207	Snap25	0.00544613	0.335784	0.181597	0.878612	0.653985	0.642732	0.648358	0.653317	0.639859	0.646588		319	Aurka	0.00665753	0.298833	0.355798	0.894065	0.638437	0.619592	0.629015	0.638434	0.619211	0.628822			2630	Prkag2	0.007693	0.280513	0.288828	0.731909	0.668285	0.617435	0.64286	0.666907	0.614038	0.640473
961	Dyrk1a	0.00573927	0.325056	0.188488	0.840778	0.667806	0.628916	0.648361	0.666876	0.626281	0.646579		1607	Htr4	0.00573183	0.354937	1.2418	0.957234	0.647037	0.616658	0.631848	0.646639	0.610995	0.628817			3670	Ube3a	0.00634115	0.310552	0.184448	0.812607	0.659052	0.625311	0.642181	0.658225	0.622695	0.64046
3096	Slc20a1	0.00655956	0.314841	0.160132	0.814397	0.644674	0.65411	0.649392	0.642771	0.650373	0.646572		3736	Vill	0.0166421	0.208323	0.196233	0.781555	0.658109	0.604487	0.631298	0.657233	0.600396	0.628814			2119	Ncald	0.00663184	0.29622	0.228503	0.812034	0.669125	0.615193	0.642159	0.668029	0.612868	0.640449
1176	Fgfr1op2	0.00667561	0.323572	0.235885	0.858235	0.674515	0.633664	0.65409	0.669711	0.623419	0.646565		2048	Moxd1	0.00691687	0.286586	0.215661	0.402408	0.63098	0.627353	0.629167	0.630902	0.626719	0.62881			8	1700086L19Rik	0.00891089	0.27466	0.297057	0.725361	0.632391	0.659023	0.645707	0.629876	0.651007	0.640441
1667	Inhbb	0.0068032	0.334174	0.187333	0.925309	0.70248	0.603288	0.652884	0.698496	0.594549	0.646523		3105	Slc25a10	0.00663577	0.297963	0.289268	0.873314	0.642162	0.615633	0.628898	0.642162	0.615412	0.628787			504	Cckar	0.00767604	0.276497	0.283728	0.814213	0.645167	0.636921	0.641044	0.645033	0.635848	0.640441
475	Car8	0.00553537	0.330398	0.179623	0.846437	0.664972	0.632211	0.648592	0.663908	0.629097	0.646502		170	Ampd3	0.00494803	0.349015	0.185676	0.904879	0.635486	0.622828	0.629157	0.635483	0.622046	0.628765			1191	Fkbp6	0.00588154	0.319289	0.172859	0.841985	0.646951	0.636138	0.641544	0.646463	0.634378	0.640421
2352	Pacsin1	0.00550263	0.33396	0.175111	0.87355	0.670925	0.62477	0.647848	0.670396	0.62257	0.646483		2718	Ptrf	0.00560799	0.33073	0.310114	0.901235	0.638874	0.619097	0.628986	0.638866	0.618662	0.628764			1133	Fam65a	0.00616886	0.312318	0.177096	0.787341	0.657481	0.626825	0.642153	0.656541	0.624261	0.640401
3108	Slc25a27	0.00511731	0.341215	0.205607	0.85988	0.651849	0.643889	0.647869	0.651277	0.641567	0.646422		2570	Podxl2	0.00634347	0.301509	0.23541	0.915498	0.637066	0.62065	0.628858	0.637065	0.620448	0.628756			1996	Mecp2	0.00575433	0.32652	0.172568	0.852004	0.669638	0.616103	0.64287	0.668197	0.612589	0.640393
3312	Stat3	0.00560479	0.336737	0.256948	0.892985	0.659716	0.638029	0.648873	0.65866	0.634148	0.646404		61	Acat2	0.00636267	0.306325	0.212161	0.832637	0.64595	0.613696	0.629823	0.645515	0.611992	0.628754			3041	Sgsm1	0.00657026	0.301913	0.176555	0.844208	0.6562	0.629125	0.642662	0.654869	0.625912	0.64039
3092	Slc19a1	0.00593598	0.319437	0.166263	0.841505	0.655401	0.639089	0.647245	0.65511	0.637665	0.646388		246	Arl10	0.00664123	0.305104	0.347064	0.945438	0.633824	0.62432	0.629072	0.633811	0.623695	0.628753			3740	Vldlr	0.00576967	0.326999	0.176285	0.851757	0.656579	0.626069	0.641324	0.656285	0.624452	0.640369
1237	Fxyd5	0.00956941	0.267017	0.0834548	0.719619	0.66854	0.637066	0.652803	0.664235	0.628526	0.646381		174	Ank1	0.005706	0.315298	0.262588	0.903864	0.636676	0.620959	0.628817	0.636656	0.620777	0.628717			1585	Hs6st2	0.00553728	0.336438	0.135156	0.890551	0.657816	0.625302	0.641559	0.657429	0.623274	0.640351
697	Col4a2	0.00671793	0.320601	0.22895	0.854275	0.695491	0.610186	0.652839	0.690908	0.601823	0.646365		1560	Hmgcs1	0.00767756	0.275382	0.21056	0.794653	0.642341	0.615859	0.6291	0.642252	0.615159	0.628705			1208	Fnip2	0.00682149	0.294667	0.221113	0.81699	0.654825	0.62759	0.641207	0.654418	0.626256	0.640337
417	C2cd2l	0.00560805	0.328125	0.17973	0.860722	0.657797	0.637831	0.647814	0.657214	0.635514	0.646364		1854	Lgr5	0.00602576	0.319771	0.602533	0.907295	0.64279	0.615532	0.629161	0.64273	0.614655	0.628693			1611	Ica1	0.00582879	0.320917	0.168479	0.818055	0.659935	0.6234	0.641667	0.659309	0.621345	0.640327
2015	Mfap1a	0.00541822	0.33031	0.152587	0.843783	0.655627	0.639037	0.647332	0.655223	0.637491	0.646357		767	Csrp1	0.00453375	0.360301	0.246255	0.931679	0.630158	0.628044	0.629101	0.62951	0.627848	0.628679			2228	Nr1d1	0.00651257	0.306194	0.250773	0.742385	0.663559	0.622739	0.643149	0.66181	0.61884	0.640325
3128	Slc31a1	0.00758207	0.297921	0.132468	0.808401	0.64357	0.656744	0.650157	0.64133	0.651338	0.646334		841	Dbi	0.00519141	0.350506	0.235907	0.931505	0.639759	0.618919	0.629339	0.639751	0.617577	0.628664			3734	Vgf	0.00575495	0.325857	0.162012	0.831538	0.652376	0.631764	0.64207	0.651585	0.629036	0.640311
2723	Pus7	0.00742092	0.297798	0.13325	0.875861	0.670855	0.628143	0.649499	0.669104	0.623475	0.646289		3791	Yars	0.00658091	0.30484	0.859743	0.924049	0.635041	0.622508	0.628775	0.635035	0.622206	0.628621			303	Atp6v0a2	0.00617082	0.320236	0.203782	0.86287	0.66578	0.619672	0.642726	0.664581	0.616031	0.640306
2477	Pgrmc1	0.00626945	0.319596	0.136882	0.850337	0.672332	0.626271	0.649302	0.67059	0.621939	0.646264		1644	Ikzf1	0.00750888	0.289651	0.202543	0.8493	0.651511	0.608965	0.630238	0.650815	0.606369	0.628592			2276	Nucb2	0.00568235	0.331036	0.156528	0.839445	0.65607	0.629507	0.642789	0.654932	0.62563	0.640281
947	Dtnbp1	0.00579894	0.329916	0.184438	0.863119	0.672299	0.625829	0.649064	0.670761	0.621767	0.646264		1947	Magel2	0.00660145	0.333308	0.252996	0.96324	0.635588	0.626829	0.631209	0.635116	0.622011	0.628564			3566	Tpm3	0.00604468	0.317324	0.189481	0.845603	0.670434	0.61264	0.641537	0.66986	0.610701	0.64028
1797	Kif5c	0.00590134	0.329281	0.190207	0.870072	0.671263	0.627274	0.649268	0.669658	0.622725	0.646191		3655	Tyro3	0.00652374	0.292208	0.2529	0.357192	0.62242	0.63562	0.62902	0.622308	0.634793	0.628551			909	Dnajb1	0.00584073	0.322177	0.166503	0.860191	0.66009	0.622561	0.641325	0.659606	0.620938	0.640272
3708	Usp22	0.00550855	0.331235	0.161981	0.862959	0.660634	0.634032	0.647333	0.660164	0.63209	0.646127		857	Ddr1	0.00508349	0.352548	0.197229	0.956075	0.63371	0.625257	0.629484	0.633687	0.623413	0.62855			2139	Ndufs2	0.00564097	0.328428	0.181984	0.8579	0.660815	0.622122	0.641468	0.660322	0.620169	0.640245
887	Dirc2	0.0064057	0.336577	0.295143	0.915262	0.688359	0.613887	0.651123	0.685703	0.606515	0.646109		3096	Slc20a1	0.00798054	0.269975	0.228267	0.632326	0.642591	0.615304	0.628947	0.64249	0.614586	0.628538			1376	Gnaz	0.00657334	0.300012	0.256918	0.799632	0.655228	0.629769	0.642499	0.653788	0.626698	0.640243
3298	St8sia3	0.00544562	0.333144	0.220181	0.896099	0.660104	0.633676	0.64689	0.659966	0.632223	0.646094		1363	Gm626	0.00564343	0.358492	0.283269	0.974706	0.632739	0.631985	0.632362	0.631937	0.625134	0.628536			3333	Strn	0.00547169	0.341939	0.170511	0.809295	0.653741	0.632461	0.643101	0.652843	0.627624	0.640234
1260	Gabrb2	0.00608799	0.338223	0.20161	0.930107	0.671364	0.630866	0.651115	0.668879	0.623286	0.646083		1118	Fam189a1	0.0100279	0.22874	0.600799	0.235701	0.63574	0.624169	0.629955	0.634093	0.622943	0.628518			2773	Rasal2	0.00627975	0.309066	0.200984	0.778949	0.660517	0.623889	0.642203	0.659404	0.62104	0.640222
200	Ap2a2	0.00611974	0.329057	0.175654	0.881838	0.678684	0.619733	0.649209	0.677051	0.61502	0.646035		3380	Syt3	0.00560879	0.329193	0.35968	0.910492	0.639641	0.617841	0.628741	0.639607	0.617324	0.628466			69	Acsl5	0.00557453	0.33109	0.158759	0.86151	0.654487	0.627744	0.641116	0.654189	0.626179	0.640184
1520	Hcn1	0.00795568	0.311829	0.138935	0.864628	0.682209	0.634738	0.658474	0.673373	0.618695	0.646034		3740	Vldlr	0.00607439	0.318641	0.15865	0.772427	0.647587	0.611421	0.629504	0.647221	0.609692	0.628457			1691	Isyna1	0.00557473	0.336483	0.147575	0.874688	0.666846	0.616883	0.641865	0.666185	0.614167	0.640176
2203	Nomo1	0.00559858	0.333756	0.183111	0.887518	0.648786	0.646485	0.647635	0.648188	0.643862	0.646025		424	Cacna1e	0.00643839	0.303677	0.147379	0.593351	0.642673	0.615401	0.629037	0.642512	0.614386	0.628449			3138	Slc35c2	0.00619455	0.310229	0.224618	0.826601	0.65528	0.62786	0.64157	0.654539	0.625722	0.64013
1927	Ly6e	0.00581032	0.330937	0.195661	0.864685	0.668317	0.631342	0.649829	0.666118	0.625896	0.646007		2351	Pacs2	0.0046319	0.358689	0.238542	0.93202	0.631969	0.625605	0.628787	0.631783	0.625079	0.628431			1511	Hadhb	0.00571003	0.326465	0.164152	0.889063	0.656606	0.625133	0.64087	0.656325	0.623889	0.640107
309	Atp6v1d	0.0054863	0.334146	0.187664	0.88078	0.656778	0.639091	0.647934	0.656025	0.635972	0.645999		1711	Itsn1	0.00651854	0.297624	0.31845	0.924882	0.633015	0.623958	0.628487	0.633012	0.623826	0.628419			3128	Slc31a1	0.00782975	0.281086	0.202246	0.825584	0.642718	0.641517	0.642117	0.641703	0.638503	0.640103
287	Atp11b	0.00583015	0.325708	0.153349	0.843254	0.663984	0.634581	0.649283	0.662038	0.629946	0.645992		1159	Fbxo9	0.00696892	0.280638	0.326169	0.881266	0.634513	0.622333	0.628423	0.634484	0.62233	0.628407			887	Dirc2	0.00645551	0.313665	0.251292	0.824419	0.671491	0.614654	0.643073	0.669582	0.610624	0.640103
2456	Pea15a	0.0057539	0.320279	0.190289	0.81879	0.659381	0.634638	0.647009	0.6589	0.633063	0.645981		1568	Homer3	0.00629093	0.308791	0.493203	0.89688	0.638181	0.618927	0.628554	0.638178	0.618579	0.628379			519	Cd33	0.00644908	0.309062	0.162115	0.827928	0.646475	0.637274	0.641874	0.645583	0.634506	0.640044
400	Btd	0.00668824	0.317195	0.211335	0.867765	0.667211	0.633843	0.650527	0.664582	0.627375	0.645979		2272	Ntrk3	0.00728136	0.284732	0.248934	0.560707	0.64285	0.615148	0.628999	0.642708	0.614045	0.628377			555	Cdk5	0.00607045	0.31556	0.214683	0.822955	0.657735	0.626183	0.641959	0.656634	0.623454	0.640044
3136	Slc35b2	0.00531955	0.337834	0.218298	0.883807	0.66266	0.631984	0.647322	0.662185	0.629746	0.645966		815	Cyp39a1	0.00553091	0.342906	0.378589	0.948823	0.631441	0.628188	0.629814	0.630945	0.625804	0.628374			2447	Pdk3	0.00612988	0.313995	0.180875	0.855602	0.656893	0.625194	0.641043	0.656461	0.62361	0.640036
1335	Glce	0.00556617	0.337476	0.189659	0.903774	0.657603	0.639939	0.648771	0.656301	0.635607	0.645954		1764	Kcnj6	0.010847	0.234468	0.733123	0.784908	0.646009	0.611476	0.628742	0.64598	0.610717	0.628348			1548	Hist1h1a	0.00626664	0.31547	0.155247	0.819137	0.667268	0.615884	0.641576	0.666556	0.613458	0.640007
2368	Papola	0.00551975	0.330544	0.19242	0.85617	0.663293	0.631413	0.647353	0.662635	0.629157	0.645896		2380	Parvg	0.00968234	0.253584	0.614845	0.892933	0.640497	0.616794	0.628646	0.640496	0.616126	0.628311			2860	Rnf11	0.00611927	0.311147	0.196921	0.848719	0.66394	0.618073	0.641006	0.66338	0.616606	0.639993
269	Asb6	0.00568327	0.331804	0.221967	0.852154	0.667531	0.631847	0.649689	0.665269	0.626498	0.645883		1405	Gpr101	0.00600605	0.355066	0.218468	0.962761	0.641688	0.620934	0.631311	0.641093	0.615503	0.628298			3632	Ttbk2	0.00564228	0.323652	0.176786	0.863561	0.666725	0.615046	0.640885	0.666279	0.613652	0.639965
3825	Zfp358	0.00586389	0.334839	0.23217	0.893969	0.679555	0.61716	0.648357	0.678522	0.613238	0.64588		814	Cyp2j6	0.00553623	0.332732	0.162844	0.91352	0.640893	0.616713	0.628803	0.640808	0.615734	0.628271			3733	Vezt	0.00664458	0.299438	0.170429	0.807301	0.655562	0.62926	0.642411	0.654146	0.62575	0.639948
806	Cyb5r1	0.00642918	0.320227	0.201616	0.834854	0.695181	0.605049	0.650115	0.692161	0.599564	0.645863		3001	Sema6c	0.00651638	0.293297	0.308477	0.894099	0.634306	0.622316	0.628311	0.634236	0.6223	0.628268			200	Ap2a2	0.00636873	0.31005	0.187524	0.836028	0.66186	0.620972	0.641416	0.661108	0.618783	0.639946
1548	Hist1h1a	0.00642497	0.314261	0.148607	0.836528	0.681181	0.614217	0.647699	0.680255	0.611464	0.645859		832	Dab1	0.00801799	0.2719	0.37084	0.705315	0.639933	0.617762	0.628847	0.639835	0.616698	0.628267			452	Calm3	0.00668138	0.300337	0.433444	0.77911	0.667514	0.618031	0.642773	0.665367	0.614472	0.63992
1501	Gtf2i	0.00584226	0.325991	0.18711	0.864638	0.672676	0.623466	0.648071	0.671524	0.620138	0.645831		2945	Satb2	0.0108948	0.233258	1.11914	0.241385	0.625007	0.638488	0.631747	0.623097	0.633362	0.62823			2509	Pitx2	0.00523519	0.34175	0.349748	0.933477	0.663635	0.61643	0.640032	0.663589	0.616244	0.639916
3530	Tmx4	0.00555698	0.331576	0.156157	0.878626	0.665893	0.62845	0.647171	0.665357	0.626293	0.645825		1267	Gabrq	0.00710097	0.314144	0.398891	0.961464	0.635198	0.625804	0.630501	0.634882	0.621553	0.628218			952	Dusp18	0.00690822	0.299293	0.194211	0.696745	0.645386	0.641812	0.643599	0.64328	0.636531	0.639906
661	Clu	0.00560184	0.324663	0.205809	0.842068	0.668794	0.623459	0.646126	0.668749	0.622867	0.645808		2042	Mmp15	0.00616813	0.31135	0.19852	0.922019	0.631972	0.625099	0.628536	0.631894	0.624509	0.628201			145	Akr1b3	0.00624149	0.309052	0.204073	0.835314	0.645043	0.637081	0.641062	0.644432	0.63534	0.639886
3833	Zfp61	0.00549374	0.336316	0.224053	0.878419	0.668715	0.629102	0.648908	0.667092	0.624483	0.645787		3288	St18	0.00507594	0.354539	0.91957	0.942069	0.634628	0.623132	0.62888	0.634623	0.621746	0.628185			3439	Tfap2c	0.00737921	0.294833	0.42841	0.82063	0.672805	0.611624	0.642214	0.671518	0.608238	0.639878
2893	Rps15	0.00567855	0.331767	0.183505	0.879587	0.670029	0.625662	0.647845	0.669124	0.622411	0.645767		981	Eepd1	0.00660335	0.295478	0.195144	0.495585	0.638613	0.619118	0.628865	0.63842	0.6179	0.62816			1933	Lypd6b	0.00542847	0.31769	0.37345	0.774553	0.666304	0.614163	0.640233	0.665898	0.613844	0.639871
3556	Tomm20	0.00528557	0.33549	0.189086	0.879916	0.664828	0.628806	0.646817	0.66451	0.62701	0.64576		1574	Hpca	0.00611994	0.311264	0.13862	0.57577	0.642187	0.615926	0.629057	0.6419	0.614417	0.628158			3516	Tmem63c	0.00652259	0.310898	0.16904	0.792584	0.657619	0.628125	0.642872	0.656035	0.623707	0.639871
2609	Ppp2r2c	0.00546076	0.333366	0.180044	0.863975	0.654177	0.641418	0.647798	0.653287	0.638229	0.645758		3158	Slc4a2	0.00485724	0.369177	0.278373	0.950113	0.630871	0.627917	0.629394	0.630725	0.625546	0.628136			3815	Zfand3	0.00651495	0.305151	0.22977	0.771486	0.669654	0.614874	0.642264	0.668307	0.611372	0.639839
298	Atp5j	0.00640476	0.32167	0.237182	0.850976	0.667215	0.630915	0.649065	0.66518	0.626335	0.645757		2131	Ndrg2	0.00575995	0.323791	0.17706	0.901011	0.638541	0.618772	0.628656	0.638402	0.617857	0.62813			2329	Otp	0.00857276	0.262217	0.558834	0.796057	0.648945	0.632679	0.640812	0.648505	0.631108	0.639806
280	Atg12	0.00597318	0.323421	0.161553	0.809602	0.672902	0.627041	0.649971	0.670097	0.621204	0.64565		2517	Pla2g16	0.00479372	0.358131	0.209958	0.938138	0.63178	0.625569	0.628674	0.631703	0.624536	0.628119			3743	Vps35	0.00611927	0.315503	0.195807	0.826082	0.669907	0.614796	0.642351	0.668425	0.611181	0.639803
3019	Serpini1	0.00657377	0.320442	0.167898	0.846489	0.676131	0.627409	0.65177	0.671977	0.619297	0.645637		1933	Lypd6b	0.00756721	0.274128	0.319436	0.831042	0.633096	0.62355	0.628323	0.633019	0.623211	0.628115			2932	S1pr1	0.00569778	0.32797	0.154984	0.842656	0.658475	0.622923	0.640699	0.658146	0.621455	0.639801
1121	Fam196a	0.00578594	0.330369	0.159096	0.860925	0.655885	0.641085	0.648485	0.65453	0.636722	0.645626		191	Anxa1	0.00676041	0.303817	0.221886	0.86898	0.649831	0.608109	0.62897	0.649582	0.606641	0.628112			659	Clstn2	0.00629062	0.309704	0.407225	0.802376	0.659977	0.621454	0.640716	0.659525	0.620059	0.639792
2953	Scarb1	0.00620363	0.319669	0.170602	0.861798	0.667801	0.628906	0.648354	0.666348	0.624896	0.645622		2403	Pcdhb19	0.00581325	0.310162	0.298131	0.839384	0.633601	0.622878	0.62824	0.633548	0.622654	0.628101			1241	Fzd1	0.00592286	0.319847	0.187887	0.857273	0.658999	0.623106	0.641052	0.658356	0.621226	0.639791
3593	Trim9	0.00570937	0.32967	0.196747	0.813813	0.662397	0.636454	0.649425	0.660223	0.630975	0.645599		3752	Vwa3a	0.00505652	0.379218	0.482432	0.968282	0.623731	0.640371	0.632051	0.623675	0.632493	0.628084			2512	Pkig	0.00575298	0.325112	0.178967	0.846093	0.661443	0.621432	0.641438	0.660601	0.618941	0.639771
2076	Mtmr12	0.00762043	0.307646	0.244798	0.811003	0.695591	0.620111	0.657851	0.686215	0.604981	0.645598		608	Chrna9	0.00635755	0.302765	0.211998	0.84264	0.637617	0.619343	0.62848	0.637521	0.61859	0.628055			1288	Gas1	0.00658964	0.314074	0.234147	0.831328	0.653927	0.631865	0.642896	0.652274	0.627249	0.639761
45	Abcc4	0.00565761	0.337756	0.198231	0.913375	0.681579	0.613832	0.647705	0.680739	0.610391	0.645565		1801	Kirrel3	0.00594078	0.331511	0.202414	0.927287	0.635239	0.623651	0.629445	0.63476	0.621337	0.628049			1328	Gjb2	0.00593179	0.322407	0.196426	0.811441	0.660023	0.623994	0.642009	0.658697	0.620765	0.639731
1546	Hint1	0.00588966	0.326379	0.182086	0.863551	0.682646	0.613092	0.647869	0.681368	0.609739	0.645554		3429	Tdrd3	0.00544938	0.326819	0.267673	0.935533	0.633382	0.623142	0.628262	0.633357	0.622726	0.628041			3677	Ubr3	0.00609943	0.316449	0.173275	0.805719	0.656039	0.627318	0.641678	0.655003	0.62441	0.639707
1182	Fhl1	0.00628518	0.323722	0.140155	0.884465	0.672229	0.624623	0.648426	0.67069	0.62041	0.64555		2928	S100a16	0.00494986	0.352525	0.19259	0.9384	0.634684	0.622474	0.628579	0.634666	0.621406	0.628036			2989	Selplg	0.00581855	0.321218	0.135318	0.831836	0.649882	0.632104	0.640993	0.649293	0.630101	0.639697
377	Bhlhe22	0.00534947	0.336844	0.217573	0.865328	0.664143	0.630305	0.647224	0.663489	0.627597	0.645543		274	Asns	0.00759325	0.275207	0.21499	0.737032	0.642991	0.61371	0.62835	0.64293	0.613125	0.628028			818	Cyp4v3	0.00668233	0.302043	0.1867	0.865054	0.654741	0.627345	0.641043	0.654139	0.625254	0.639697
840	Dbh	0.00559869	0.341738	0.196935	0.88	0.677077	0.615536	0.646306	0.676862	0.614191	0.645527		1970	Mapk3	0.00558492	0.355648	0.35814	0.950177	0.638868	0.620411	0.62964	0.638566	0.617473	0.628019			1001	Eif1ax	0.00623268	0.309455	0.165682	0.814013	0.658174	0.623534	0.640854	0.657575	0.621811	0.639693
310	Atp6v1e1	0.00552085	0.334281	0.190373	0.868829	0.665028	0.629282	0.647155	0.664307	0.626685	0.645496		2822	Rfk	0.00523495	0.336173	0.547378	0.905193	0.641096	0.61517	0.628133	0.641087	0.614935	0.628011			856	Ddn	0.0072739	0.286656	0.39217	0.577138	0.640483	0.646038	0.643261	0.638393	0.64085	0.639622
2960	Scg3	0.00606285	0.325179	0.150891	0.858473	0.681526	0.613793	0.647659	0.680423	0.610566	0.645494		3242	Sox9	0.00710918	0.303585	0.222936	0.893689	0.648025	0.610746	0.629386	0.647498	0.608484	0.627991			1771	Kcnn2	0.00938674	0.254605	0.219332	0.67941	0.673003	0.613418	0.643211	0.670934	0.608298	0.639616
3467	Tle1	0.00703688	0.305956	0.366385	0.834866	0.682845	0.61382	0.648332	0.68102	0.609922	0.645471		2325	Ostf1	0.00564164	0.332439	0.514659	0.938733	0.637672	0.619465	0.628569	0.63755	0.618375	0.627962			1461	Gria4	0.00554172	0.329659	0.183413	0.859252	0.659691	0.621227	0.640459	0.65931	0.619818	0.639564
2184	Nicn1	0.00571958	0.329262	0.166271	0.87025	0.661563	0.63345	0.647507	0.660619	0.630315	0.645467		1987	Mcam	0.00495623	0.349217	0.215043	0.922396	0.636977	0.619326	0.628151	0.636926	0.618845	0.627885			2364	Pam	0.00618524	0.312085	0.17529	0.847236	0.657959	0.623577	0.640768	0.657396	0.621729	0.639563
2748	Rad51	0.00592808	0.332009	0.182824	0.905758	0.689303	0.607026	0.648165	0.688066	0.602848	0.645457		2084	Mum1l1	0.00621328	0.310969	0.24392	0.866032	0.645157	0.611564	0.628361	0.645053	0.610712	0.627882			2916	Rufy4	0.00623835	0.312583	0.143059	0.783335	0.645734	0.638549	0.642141	0.64427	0.63483	0.63955
3736	Vill	0.00690258	0.315469	0.124371	0.858218	0.675535	0.630785	0.65316	0.669942	0.620952	0.645447		440	Cadm2	0.00750309	0.275186	0.413576	0.522718	0.650792	0.606	0.628396	0.650642	0.605061	0.627852			299	Atp5o	0.00548821	0.328899	0.208663	0.870313	0.675167	0.605898	0.640532	0.674698	0.604358	0.639528
787	Ctss	0.00543356	0.332964	0.167745	0.86954	0.662523	0.629827	0.646175	0.662325	0.628557	0.645441		2976	Scube3	0.00524808	0.343019	0.146833	0.845573	0.642359	0.614918	0.628639	0.642265	0.613433	0.627849			1112	Fam163b	0.0089344	0.262629	0.460037	0.521167	0.63869	0.655035	0.646863	0.634106	0.64493	0.639518
1530	Hebp1	0.00577328	0.327462	0.213191	0.861733	0.658204	0.637077	0.64764	0.657131	0.63371	0.64542		2789	Raver2	0.00680914	0.301247	3.10387	0.946812	0.626275	0.630612	0.628444	0.626274	0.629401	0.627837			1485	Grm5	0.00588032	0.32159	0.163837	0.769359	0.650705	0.631902	0.641303	0.649887	0.629139	0.639513
467	Capns1	0.0054754	0.331701	0.171785	0.849314	0.674664	0.618531	0.646597	0.674128	0.61671	0.645419		2944	Satb1	0.0105938	0.237461	0.241432	0.70362	0.641837	0.614511	0.628174	0.64182	0.613782	0.627801			3020	Sertad4	0.00531406	0.339421	0.298134	0.822406	0.643637	0.637171	0.640404	0.643505	0.635506	0.639505
883	Dicer1	0.00590494	0.326361	0.161373	0.853191	0.678197	0.618365	0.648281	0.676561	0.614227	0.645394		2262	Nt5m	0.00679033	0.286141	0.281485	0.890343	0.635522	0.620167	0.627844	0.635521	0.620071	0.627796			3714	Utp23	0.00591256	0.321323	0.167804	0.814699	0.657549	0.624138	0.640844	0.656918	0.622075	0.639497
1556	Hmbox1	0.00577704	0.325028	0.208533	0.868732	0.658427	0.635861	0.647144	0.657613	0.633152	0.645383		1912	Lrrn1	0.00566288	0.32849	0.608681	0.927541	0.634219	0.621969	0.628094	0.634212	0.621368	0.62779			1734	Kcnb1	0.00629546	0.310636	0.184535	0.700403	0.650203	0.635814	0.643009	0.648201	0.63075	0.639476
372	Bdnf	0.00652265	0.309846	0.254315	0.785163	0.674604	0.627279	0.650941	0.670372	0.620318	0.645345		738	Crat	0.00573694	0.327964	0.216203	0.88322	0.642966	0.614942	0.628954	0.642526	0.613044	0.627785			947	Dtnbp1	0.00601397	0.315309	0.200209	0.83104	0.657091	0.62445	0.640771	0.656424	0.622495	0.639459
2763	Rapgef5	0.00747053	0.311792	0.203727	0.885556	0.67314	0.636297	0.654719	0.667284	0.623301	0.645293		2896	Rps21	0.00643624	0.307167	0.335735	0.901906	0.641024	0.615096	0.62806	0.640977	0.614575	0.627776			201	Ap2b1	0.00596998	0.322282	0.223149	0.811245	0.66568	0.618026	0.641853	0.664162	0.614612	0.639387
742	Crh	0.00612405	0.331419	0.182333	0.868816	0.64526	0.65405	0.649655	0.642873	0.647667	0.64527		3640	Ttll6	0.00611559	0.336347	0.811745	0.992286	0.62551	0.637321	0.631415	0.624995	0.630501	0.627748			812	Cyp26b1	0.00705854	0.307563	0.139475	0.823659	0.667021	0.621288	0.644154	0.664233	0.614522	0.639377
71	Acta1	0.00521029	0.339431	0.211747	0.879159	0.66664	0.626003	0.646321	0.66631	0.6242	0.645255		3036	Sgcd	0.0103935	0.255358	0.369651	0.894288	0.642208	0.615979	0.629093	0.641881	0.61355	0.627715			1884	Lmo3	0.00672876	0.30548	0.34115	0.775942	0.654076	0.631711	0.642893	0.652137	0.626606	0.639371
2301	Ola1	0.00598316	0.32881	0.206758	0.867249	0.685624	0.610033	0.647828	0.684277	0.606108	0.645193		3601	Trpc2	0.0058582	0.324815	0.444518	1	0.620635	0.636325	0.62848	0.620364	0.635052	0.627708			1675	Ipo5	0.00695813	0.294032	0.196541	0.787207	0.655631	0.627525	0.641578	0.654368	0.624361	0.639365
99	Adcy2	0.00669155	0.33067	0.216919	0.92419	0.675057	0.634622	0.654839	0.669182	0.621172	0.645177		155	Aldob	0.00851089	0.266273	0.21998	0.872952	0.636864	0.618989	0.627926	0.636864	0.618519	0.627692			252	Arl4d	0.0058175	0.330331	0.158759	0.735203	0.652651	0.635609	0.64413	0.650188	0.628533	0.63936
3508	Tmem246	0.00560099	0.335008	0.194273	0.891093	0.670853	0.624286	0.64757	0.669765	0.620561	0.645163		694	Col24a1	0.00549256	0.326727	0.215378	0.717456	0.64299	0.615318	0.629154	0.642279	0.613099	0.627689			33	9630033F20Rik	0.0055359	0.334757	0.388371	0.874066	0.66386	0.619145	0.641502	0.662743	0.615955	0.639349
2795	Rbm38	0.00548359	0.335752	0.194464	0.873303	0.670728	0.622251	0.64649	0.670189	0.619964	0.645076		2731	Pycrl	0.00633626	0.31091	0.218897	0.790601	0.643446	0.613736	0.628591	0.643159	0.612206	0.627682			1743	Kcne3	0.00681144	0.298259	0.19464	0.818485	0.652084	0.629463	0.640774	0.651361	0.627313	0.639337
2303	Olfm2	0.0057648	0.338563	0.301565	0.898113	0.66096	0.642014	0.651487	0.657235	0.632844	0.645039		1998	Med24	0.0082762	0.25479	0.47074	0.370868	0.626235	0.629182	0.627709	0.62621	0.629139	0.627675			461	Camkk2	0.00618273	0.316915	0.195217	0.685086	0.654721	0.631656	0.643188	0.652589	0.626039	0.639314
73	Actc1	0.00552895	0.337601	0.206702	0.883844	0.669117	0.62479	0.646954	0.668342	0.621662	0.645002		1668	Inpp1	0.00692012	0.288977	0.366642	0.907801	0.625633	0.629894	0.627763	0.625467	0.62988	0.627674			1922	Ltbp4	0.00661001	0.297189	0.211052	0.803376	0.650704	0.629292	0.639998	0.650382	0.628209	0.639296
1113	Fam167a	0.00594517	0.322959	0.26758	0.882853	0.657707	0.63562	0.646663	0.656937	0.632929	0.644933		2505	Pitpnc1	0.00489835	0.347562	0.265519	0.938187	0.628322	0.627994	0.628158	0.628313	0.627031	0.627672			806	Cyb5r1	0.00648782	0.307851	0.252384	0.850934	0.669963	0.612959	0.641461	0.668544	0.610036	0.63929
469	Capzb	0.00553771	0.330892	0.180317	0.854354	0.671198	0.621362	0.64628	0.670609	0.619238	0.644924		2138	Ndufs1	0.00535259	0.339895	0.24098	0.908149	0.642392	0.614866	0.628629	0.642139	0.613171	0.627655			3436	Tex261	0.00712891	0.290912	0.581833	0.781568	0.661334	0.618697	0.640016	0.661035	0.617515	0.639275
1550	Hist1h2bc	0.00571325	0.325782	0.187445	0.844414	0.656482	0.634907	0.645695	0.656218	0.633535	0.644876		745	Crhr2	0.0056248	0.334012	0.198816	0.92482	0.638037	0.618359	0.628198	0.637956	0.617341	0.627649			2108	N6amt1	0.00687894	0.302803	0.245564	0.783761	0.659066	0.627162	0.643114	0.65661	0.621907	0.639258
3849	Zmiz1	0.00566512	0.336312	0.202028	0.886195	0.660072	0.635491	0.647781	0.658773	0.630895	0.644834		3771	Wnt2b	0.0115831	0.248051	0.328241	0.902348	0.641818	0.615967	0.628892	0.641553	0.613719	0.627636			3506	Tmem218	0.00561091	0.327025	0.172673	0.843414	0.656435	0.624409	0.640422	0.6559	0.622571	0.639236
832	Dab1	0.00724926	0.306657	0.224392	0.848716	0.663754	0.63856	0.651157	0.659751	0.629878	0.644814		1308	Gdap2	0.00824498	0.265981	0.24328	0.726985	0.638921	0.616803	0.627862	0.638913	0.616343	0.627628			125	Agpat4	0.00584147	0.321298	0.196033	0.867137	0.668854	0.612547	0.640701	0.668104	0.610322	0.639213
2502	Pip5k1c	0.00575166	0.331855	0.188478	0.85784	0.666819	0.628778	0.647798	0.665296	0.624324	0.64481		3701	Usmg5	0.00680648	0.294752	0.215691	0.752113	0.644761	0.611932	0.628347	0.644573	0.610678	0.627625			3409	Tbck	0.00632753	0.307825	0.220574	0.797595	0.66121	0.620249	0.64073	0.660342	0.618083	0.639213
590	Chgb	0.00561703	0.331933	0.165089	0.865395	0.663989	0.62881	0.6464	0.663296	0.626324	0.64481		3593	Trim9	0.00658728	0.291834	0.215556	0.404706	0.635382	0.620806	0.628094	0.63525	0.61998	0.627615			3381	Syt4	0.0068052	0.294343	0.184898	0.86328	0.658327	0.62221	0.640269	0.65777	0.62065	0.63921
1695	Itga5	0.0049621	0.349556	0.251734	0.929349	0.633215	0.658597	0.645906	0.632973	0.656627	0.6448		2783	Rasl11a	0.00687082	0.311959	0.615103	0.985189	0.625171	0.634184	0.629677	0.624453	0.630771	0.627612			1114	Fam171a1	0.00716154	0.300329	0.213514	0.674866	0.668922	0.62305	0.645986	0.664663	0.613737	0.6392
2354	Paf1	0.00548488	0.336398	0.183912	0.903835	0.679963	0.611108	0.645536	0.679811	0.609757	0.644784		1180	Fh1	0.00680316	0.291234	0.309135	0.845464	0.639699	0.615767	0.627733	0.639697	0.615509	0.627603			613	Chrne	0.00628527	0.31665	0.173776	0.834564	0.652126	0.63048	0.641303	0.651022	0.627375	0.639199
1493	Gsta4	0.00756812	0.29691	0.184871	0.836413	0.683742	0.614656	0.649199	0.680814	0.608741	0.644778		3820	Zfp189	0.00748534	0.284548	0.915572	0.822153	0.644626	0.611213	0.62792	0.644595	0.610602	0.627599			312	Atp8a2	0.0057018	0.322558	0.217713	0.869205	0.655679	0.624498	0.640089	0.65523	0.623146	0.639188
3648	Tulp4	0.00544409	0.335584	0.175667	0.872841	0.66207	0.628476	0.645273	0.661948	0.627598	0.644773		2201	Nog	0.00790314	0.27061	0.26621	0.885821	0.637741	0.617604	0.627673	0.637734	0.617419	0.627577			3033	Sfn	0.0063674	0.305817	0.280368	0.850434	0.659566	0.622158	0.640862	0.658376	0.619967	0.639171
1208	Fnip2	0.00628413	0.317875	0.161572	0.818554	0.662462	0.63259	0.647526	0.660868	0.628637	0.644753		3501	Tmem2	0.00611178	0.317766	0.154991	0.724464	0.649939	0.608175	0.629057	0.6494	0.605738	0.627569			2198	Nme1	0.0061956	0.312889	0.192033	0.836582	0.656588	0.626355	0.641472	0.655243	0.623069	0.639156
3381	Syt4	0.00618349	0.323467	0.141032	0.87293	0.676016	0.619969	0.647992	0.674141	0.615351	0.644746		2065	Msi2	0.00572921	0.320038	0.205287	0.891753	0.639586	0.616307	0.627946	0.639493	0.6156	0.627547			3183	Slc9a6	0.00582433	0.325711	0.180232	0.861755	0.656899	0.625091	0.640995	0.655961	0.622308	0.639134
2018	Mfsd6	0.00565494	0.336987	0.205468	0.902653	0.670505	0.624039	0.647272	0.669394	0.620063	0.644728		1471	Grin2a	0.00915996	0.247704	0.606546	0.522074	0.644304	0.611093	0.627699	0.644304	0.610763	0.627534			1064	Erp29	0.00600379	0.318272	0.191369	0.860983	0.655131	0.625642	0.640387	0.654571	0.623696	0.639134
2237	Nr4a1	0.0059336	0.335831	0.283384	0.872042	0.654697	0.64777	0.651234	0.651093	0.638283	0.644688		216	Appl2	0.00569011	0.330211	0.269731	0.909403	0.638563	0.617419	0.627991	0.638493	0.616558	0.627525			3813	Zeb2	0.00665769	0.304705	0.2944	0.774872	0.666672	0.616656	0.641664	0.665168	0.613039	0.639104
1074	Etv3	0.00670007	0.326461	0.164433	0.909533	0.649886	0.65356	0.651723	0.645882	0.64346	0.644671		2261	Nt5dc3	0.00635367	0.303578	1.07549	1	0.622508	0.632879	0.627694	0.622495	0.632553	0.627524			402	Btg2	0.0083406	0.271081	0.274944	0.711316	0.634399	0.648757	0.641578	0.633157	0.644972	0.639065
3481	Tmem106b	0.0055743	0.334954	0.209293	0.884919	0.667145	0.625973	0.646559	0.66638	0.622875	0.644627		3690	Ugt8a	0.00498748	0.348596	0.177593	0.907396	0.63986	0.615989	0.627924	0.63986	0.615174	0.627517			1638	Igsf11	0.00627442	0.323947	0.150597	0.697261	0.649099	0.637413	0.643256	0.647182	0.630924	0.639053
1998	Med24	0.00651011	0.327406	0.242636	0.88949	0.67561	0.631865	0.653738	0.669806	0.619423	0.644614		1829	Lamc1	0.00641704	0.308355	0.155612	0.702873	0.644625	0.611745	0.628185	0.644398	0.610471	0.627434			2528	Plcz1	0.00776603	0.276953	0.213417	0.832877	0.655387	0.626457	0.640922	0.654425	0.623673	0.639049
3484	Tmem11	0.00537272	0.33652	0.192025	0.87105	0.662363	0.630064	0.646214	0.661688	0.627512	0.6446		39	AI606473	0.00615092	0.330584	0.317474	0.898206	0.644941	0.612352	0.628647	0.644505	0.610349	0.627427			234	Arhgap33	0.00576193	0.327366	0.147595	0.805655	0.645853	0.635823	0.640838	0.645098	0.63296	0.639029
2773	Rasal2	0.00582682	0.329652	0.200554	0.857175	0.670827	0.625643	0.648235	0.668805	0.620321	0.644563		90	Adamts4	0.00479982	0.354111	0.21325	0.943513	0.629519	0.626034	0.627776	0.629357	0.625434	0.627396			3704	Usp14	0.00641549	0.303441	0.233895	0.83341	0.670097	0.610659	0.640378	0.669212	0.608829	0.639021
1808	Klf10	0.00670257	0.320712	0.242553	0.853539	0.692652	0.618445	0.655548	0.684865	0.604238	0.644552		2635	Prkcb	0.00628179	0.302958	0.17801	0.431655	0.646579	0.609486	0.628033	0.646383	0.608388	0.627385			3687	Ugdh	0.00598983	0.315387	0.174564	0.87895	0.664135	0.615645	0.63989	0.663765	0.614205	0.638985
1705	Itm2c	0.00536226	0.332903	0.158566	0.86627	0.65581	0.634291	0.64505	0.655715	0.633388	0.644552		3391	Tac1	0.00537897	0.347433	0.0930564	0.78768	0.643705	0.615784	0.629744	0.643178	0.611582	0.62738			3672	Ube4b	0.00545099	0.330922	0.199623	0.844374	0.672117	0.610047	0.641082	0.670974	0.606969	0.638972
202	Ap2s1	0.00564582	0.329372	0.188055	0.852179	0.664496	0.629038	0.646767	0.663288	0.62577	0.644529		939	Drd2	0.00536112	0.351953	0.0827963	0.803509	0.6491	0.61146	0.63028	0.648513	0.606199	0.627356			1789	Kdelr3	0.00671864	0.304792	0.178722	0.851784	0.67087	0.611067	0.640968	0.669714	0.608222	0.638968
2907	Rtl1	0.00536918	0.332493	0.164644	0.847786	0.65575	0.635437	0.645594	0.655339	0.633712	0.644525		1556	Hmbox1	0.00616185	0.312412	0.236961	0.83496	0.641807	0.614144	0.627975	0.641591	0.613094	0.627343			1972	Mapk8	0.00806524	0.274876	0.211445	0.709262	0.66569	0.622539	0.644115	0.66236	0.615569	0.638964
2422	Pdcd4	0.00661148	0.32509	0.169798	0.882353	0.662964	0.638625	0.650794	0.659361	0.629689	0.644525		1603	Htr2b	0.00717828	0.29406	0.285885	0.787065	0.64546	0.611606	0.628533	0.644986	0.609692	0.627339			1680	Irak1	0.00580906	0.324137	0.181742	0.848204	0.659686	0.620567	0.640126	0.659162	0.618706	0.638934
3704	Usp14	0.00587135	0.330321	0.199354	0.856691	0.689542	0.606852	0.648197	0.687241	0.601806	0.644524		801	Cx3cr1	0.00669844	0.303929	0.188204	0.787403	0.645663	0.611506	0.628585	0.645149	0.609528	0.627339			3661	Ubash3b	0.00627016	0.308693	0.327412	0.816432	0.654968	0.623773	0.639371	0.65474	0.623097	0.638919
450	Calm1	0.00537994	0.334969	0.20257	0.852357	0.66721	0.625366	0.646288	0.666411	0.622623	0.644517		2112	Nap1l5	0.00632532	0.301817	0.226048	0.907757	0.635918	0.619005	0.627462	0.635915	0.618751	0.627333			2301	Ola1	0.00631983	0.311603	0.216156	0.822195	0.668666	0.612227	0.640447	0.667887	0.609924	0.638906
320	Auts2	0.00561662	0.332329	0.183749	0.863636	0.647506	0.644374	0.64594	0.647017	0.641948	0.644483		2323	Osbpl9	0.00524131	0.339832	0.195217	0.910377	0.639989	0.615747	0.627868	0.639928	0.614734	0.627331			3087	Slc17a7	0.00908925	0.259925	0.208746	0.565254	0.660793	0.625365	0.643079	0.65833	0.619481	0.638906
579	Cer1	0.00520807	0.339558	0.243751	0.880463	0.6674	0.625167	0.646284	0.66665	0.622261	0.644456		3605	Trpm1	0.00579072	0.324184	0.176981	0.858925	0.641819	0.6146	0.628209	0.641502	0.613159	0.627331			3499	Tmem179	0.00572615	0.325174	0.186358	0.867145	0.664801	0.614839	0.63982	0.664459	0.613342	0.638901
1659	Ilf3	0.00555232	0.330778	0.19972	0.873539	0.657553	0.632922	0.645237	0.657281	0.631517	0.644399		2742	Rab3c	0.00612385	0.314513	0.162905	0.871851	0.640018	0.615968	0.627993	0.639776	0.614876	0.627326			2694	Pthlh	0.00580886	0.33025	0.146788	0.791127	0.650033	0.632741	0.641387	0.648989	0.628811	0.6389
2380	Parvg	0.0072764	0.3107	0.288127	0.839954	0.675202	0.618394	0.646798	0.674017	0.614767	0.644392		3774	Wnt5a	0.00877372	0.270214	0.422722	0.900059	0.64244	0.612719	0.62758	0.642436	0.612215	0.627326			1146	Fat3	0.00629688	0.314275	0.161961	0.738433	0.654624	0.629462	0.642043	0.652849	0.624862	0.638855
986	Efna3	0.00763596	0.294642	0.290629	0.7889	0.681246	0.618616	0.649931	0.677274	0.611484	0.644379		442	Cadps2	0.0103192	0.240239	0.325353	0.68752	0.648537	0.607722	0.628129	0.648348	0.606281	0.627314			1861	Lhx2	0.0101078	0.250614	0.216611	0.736219	0.65153	0.630184	0.640857	0.650773	0.626926	0.638849
3400	Taldo1	0.0055752	0.338124	0.210761	0.903902	0.671959	0.619903	0.645931	0.671387	0.617305	0.644346		1825	Krtap12-1	0.00751888	0.290724	0.258777	0.853943	0.645584	0.612643	0.629114	0.644703	0.609893	0.627298			2478	Pgrmc2	0.00569016	0.323391	0.160147	0.855428	0.6498	0.629888	0.639844	0.649387	0.628289	0.638838
1850	Lgals1	0.00608399	0.324878	0.188045	0.797191	0.689103	0.608233	0.648668	0.686287	0.602379	0.644333		3788	Xlr3a	0.00608925	0.310051	0.316023	0.900505	0.633566	0.621255	0.62741	0.633565	0.621014	0.627289			1986	Mc4r	0.00609754	0.313653	0.286826	0.82984	0.667296	0.612616	0.639956	0.666705	0.610964	0.638835
3757	Wbp5	0.00554989	0.332298	0.153992	0.856722	0.667416	0.623876	0.645646	0.666802	0.621703	0.644253		786	Ctsl	0.00590879	0.318576	0.175259	0.872753	0.639978	0.615551	0.627765	0.639845	0.614715	0.62728			2444	Pdha1	0.00620504	0.312151	0.23615	0.866935	0.680939	0.600049	0.640494	0.680033	0.597633	0.638833
224	Arf1	0.00551838	0.327668	0.196039	0.86956	0.659994	0.630037	0.645016	0.659753	0.628707	0.64423		1892	Loxl2	0.00649387	0.30932	0.275266	0.871861	0.642793	0.612643	0.627718	0.642707	0.611826	0.627266			2960	Scg3	0.0059368	0.321451	0.158655	0.848366	0.673381	0.607481	0.640431	0.672601	0.605061	0.638831
352	Bag2	0.00602052	0.328784	0.168045	0.873594	0.661624	0.635742	0.648683	0.659142	0.629304	0.644223		365	Bckdhb	0.00587294	0.314481	0.264773	0.909936	0.636824	0.618026	0.627425	0.636803	0.617727	0.627265			2686	Ptchd1	0.00538887	0.338551	0.237506	0.880167	0.662497	0.620138	0.641318	0.661138	0.616502	0.63882
692	Col19a1	0.00721626	0.32265	0.17889	0.877436	0.665322	0.639373	0.652348	0.660393	0.627967	0.64418		2444	Pdha1	0.00713813	0.283365	0.252779	0.782762	0.642985	0.612024	0.627504	0.642954	0.611542	0.627248			108	Adcyap1r1	0.00595219	0.319409	0.164314	0.873566	0.655065	0.623651	0.639358	0.654888	0.622712	0.6388
513	Cct8	0.00568008	0.330993	0.175441	0.883384	0.683111	0.608079	0.645595	0.682467	0.605883	0.644175		1911	Lrrc55	0.00681136	0.296122	0.535987	0.911868	0.637786	0.619181	0.628483	0.637487	0.617007	0.627247			1345	Glra4	0.00625432	0.313368	0.608134	0.895609	0.659968	0.617728	0.638848	0.659966	0.617614	0.63879
3676	Ubr1	0.00572694	0.334466	0.174778	0.850797	0.671838	0.620816	0.646327	0.670659	0.617655	0.644157		993	Egr1	0.00652581	0.294543	0.188892	0.417932	0.628978	0.626422	0.6277	0.62888	0.625607	0.627243			753	Crtac1	0.00680373	0.297766	0.276775	0.772202	0.653789	0.626115	0.639952	0.653259	0.624321	0.63879
462	Camkv	0.00559177	0.326481	0.175576	0.837235	0.656518	0.635059	0.645789	0.655833	0.63248	0.644157		1083	Exph5	0.00877578	0.253396	0.629673	0.436216	0.632932	0.622433	0.627682	0.632851	0.621618	0.627235			1475	Grin3a	0.00596921	0.313235	0.185701	0.880886	0.65393	0.62566	0.639795	0.653286	0.624174	0.63873
2307	Omg	0.00570271	0.328301	0.164071	0.852437	0.647877	0.645247	0.646562	0.6466	0.6417	0.64415		2086	Mup5	0.00530104	0.351156	0.253498	0.922545	0.636992	0.618989	0.62799	0.636955	0.617503	0.627229			1797	Kif5c	0.00621976	0.310639	0.197284	0.818383	0.657981	0.622511	0.640246	0.657161	0.620268	0.638715
2528	Plcz1	0.00735121	0.299544	0.133446	0.826699	0.670019	0.629034	0.649526	0.666571	0.621651	0.644111		2382	Pax6	0.00552677	0.35041	0.173171	0.942449	0.629575	0.629225	0.6294	0.628976	0.625472	0.627224			2034	Mllt11	0.00603103	0.316784	0.20203	0.847153	0.658228	0.622222	0.640225	0.657447	0.619971	0.638709
2001	Med8	0.00578623	0.324893	0.153498	0.816695	0.664015	0.6282	0.646107	0.662924	0.625261	0.644093		67	Acsbg1	0.00609152	0.318392	0.414287	0.894458	0.635634	0.619681	0.627658	0.635541	0.618891	0.627216			475	Car8	0.00579943	0.320719	0.179735	0.820953	0.653821	0.626516	0.640168	0.653079	0.624338	0.638708
254	Arl6ip5	0.00562567	0.333431	0.184203	0.868284	0.661121	0.630214	0.645668	0.660488	0.627678	0.644083		1782	Kctd17	0.00816338	0.263547	0.331049	0.343251	0.643228	0.61165	0.627439	0.643228	0.611179	0.627203			3082	Slc16a2	0.00820083	0.273485	0.277546	0.676705	0.653163	0.632247	0.642705	0.650707	0.626674	0.638691
3826	Zfp365	0.00551534	0.333434	0.225187	0.846323	0.658273	0.637453	0.647863	0.656288	0.631863	0.644076		52	Ablim2	0.00574043	0.323191	0.127998	0.579153	0.643084	0.614089	0.628587	0.64261	0.611777	0.627193			575	Celsr3	0.00592323	0.31402	0.190978	0.815961	0.654343	0.625041	0.639692	0.65387	0.623485	0.638678
1399	Gpd1	0.00588156	0.331057	0.248759	0.860052	0.670399	0.627192	0.648796	0.667914	0.620227	0.64407		831	Daam2	0.00519101	0.342652	0.190333	0.895547	0.640734	0.614449	0.627592	0.640726	0.613658	0.627192			3279	Ssbp4	0.00568354	0.326182	0.178015	0.825091	0.651479	0.628376	0.639928	0.650973	0.626361	0.638667
2113	Napb	0.00584359	0.331544	0.181621	0.881817	0.66651	0.626466	0.646488	0.665354	0.622727	0.644041		2137	Ndufb8	0.00622466	0.302725	0.247087	0.890213	0.635275	0.619331	0.627303	0.635259	0.619105	0.627182			562	Cdkn2c	0.00608397	0.313736	0.168927	0.85635	0.649063	0.630618	0.63984	0.648533	0.628749	0.638641
145	Akr1b3	0.006117	0.32194	0.168094	0.863101	0.644671	0.64961	0.647141	0.642871	0.645192	0.644031		1233	Fstl1	0.00520748	0.345706	0.229757	0.930273	0.638728	0.616527	0.627627	0.638724	0.615618	0.627171			1927	Ly6e	0.00645152	0.301991	0.223489	0.825493	0.654955	0.625187	0.640071	0.654082	0.623158	0.63862
885	Dip2a	0.00540569	0.332324	0.175988	0.840719	0.674693	0.614551	0.644622	0.674488	0.613549	0.644018		3524	Tmod1	0.00596926	0.313573	0.160184	0.506691	0.641972	0.614814	0.628393	0.641556	0.612783	0.627169			3420	Tcf19	0.00703246	0.292027	0.21466	0.792488	0.651562	0.629491	0.640526	0.6506	0.626609	0.638604
2082	Mtss1l	0.00559546	0.323964	0.15891	0.814259	0.658826	0.630235	0.64453	0.658646	0.629362	0.644004		2732	Pygb	0.00568141	0.32463	0.368229	0.886871	0.640312	0.61462	0.627466	0.640252	0.613946	0.627099			3771	Wnt2b	0.00824645	0.272191	0.2878	0.856732	0.639874	0.63849	0.639182	0.639775	0.63742	0.638598
2705	Ptpn5	0.00502978	0.340975	0.225984	0.88851	0.648444	0.641628	0.645036	0.648194	0.63978	0.643987		1218	Foxo1	0.00520624	0.351098	0.357998	0.847399	0.642751	0.613611	0.628181	0.642728	0.611462	0.627095			3593	Trim9	0.00622911	0.312145	0.180655	0.666421	0.655036	0.628418	0.641727	0.6532	0.623956	0.638578
583	Chchd2	0.00538821	0.335274	0.179355	0.886118	0.658099	0.63245	0.645274	0.657651	0.630305	0.643978		2123	Nceh1	0.00708269	0.28706	0.177963	0.761027	0.64331	0.611824	0.627567	0.643163	0.611016	0.62709			449	Calcrl	0.00592962	0.322656	0.161361	0.840756	0.654354	0.625897	0.640126	0.653627	0.623403	0.638515
764	Csnk1a1	0.00576509	0.330215	0.190076	0.85559	0.665727	0.626637	0.646182	0.664646	0.62314	0.643893		995	Egr3	0.00625917	0.30074	0.217034	0.373342	0.620442	0.635022	0.627732	0.62027	0.633894	0.627082			928	Dos	0.00589398	0.321094	0.166449	0.853637	0.653367	0.626435	0.639901	0.652713	0.624256	0.638484
278	Atat1	0.00566476	0.334897	0.181294	0.876981	0.660712	0.631919	0.646316	0.659532	0.628204	0.643868		249	Arl2	0.00545618	0.322504	0.290756	0.913726	0.633814	0.620589	0.627201	0.63381	0.620339	0.627074			1556	Hmbox1	0.00585471	0.320069	0.229344	0.849484	0.650433	0.628605	0.639519	0.650012	0.62695	0.638481
3555	Tom1l2	0.00566444	0.331671	0.189728	0.848728	0.670364	0.624189	0.647277	0.668385	0.619302	0.643843		3842	Zfyve28	0.00664811	0.29366	0.156877	0.409604	0.640392	0.615582	0.627987	0.640098	0.614039	0.627069			2189	Nipal3	0.00561262	0.325636	0.147264	0.842745	0.650137	0.628219	0.639178	0.649852	0.627	0.638426
670	Cnnm1	0.00563163	0.323127	0.191615	0.795769	0.6661	0.624645	0.645373	0.66524	0.622429	0.643835		1058	Erbb4	0.00712332	0.289724	0.159608	0.825945	0.639713	0.615516	0.627614	0.639569	0.614566	0.627067			2758	Rap1gap2	0.00600336	0.31372	0.214019	0.844574	0.650165	0.630581	0.640373	0.649016	0.627826	0.638421
1528	Hdlbp	0.00555174	0.334794	0.193129	0.884393	0.665259	0.626598	0.645929	0.664359	0.623264	0.643812		303	Atp6v0a2	0.00684172	0.294329	0.197934	0.708999	0.645347	0.610407	0.627877	0.645109	0.609021	0.627065			316	Atrx	0.00608925	0.31776	0.156825	0.807467	0.653057	0.626981	0.640019	0.652287	0.624538	0.638413
3105	Slc25a10	0.00575472	0.328627	0.214863	0.887003	0.666629	0.623388	0.645009	0.666172	0.621444	0.643808		2664	Prss35	0.00629273	0.30804	0.702289	0.804971	0.641635	0.613479	0.627557	0.641521	0.612595	0.627058			67	Acsbg1	0.00589729	0.330265	0.419929	0.870204	0.638079	0.639653	0.638866	0.637988	0.638815	0.638402
978	Eef1b2	0.00560993	0.329186	0.188722	0.883368	0.663945	0.626905	0.645425	0.663275	0.624324	0.6438		148	Aktip	0.00587449	0.314553	0.206493	0.882087	0.637576	0.617173	0.627374	0.637489	0.616608	0.627048			1419	Gpr156	0.00554889	0.328893	0.398281	0.844711	0.662884	0.615835	0.63936	0.662395	0.614386	0.63839
2713	Ptprs	0.00574841	0.32646	0.160932	0.834519	0.666793	0.625845	0.646319	0.665386	0.62221	0.643798		629	Cit	0.0053677	0.33853	0.179208	0.906609	0.636352	0.619636	0.627994	0.636081	0.617998	0.627039			2181	Nhlh1	0.00692272	0.294904	0.208564	0.821013	0.653746	0.625634	0.63969	0.65319	0.623586	0.638388
1271	Gad2	0.00488186	0.343613	0.167237	0.954211	0.623628	0.664144	0.643886	0.623556	0.663954	0.643755		2142	Ndufv3	0.00609526	0.319107	0.361283	0.924988	0.637582	0.617509	0.627545	0.63744	0.616611	0.627026			134	Aif1	0.00670216	0.304418	0.176983	0.819682	0.661262	0.621699	0.641481	0.659382	0.617389	0.638386
2116	Nav1	0.00596747	0.332325	0.185207	0.885862	0.671221	0.62306	0.647141	0.669477	0.61803	0.643754		3	1110007C09Rik	0.00590952	0.334534	0.58038	0.952107	0.621803	0.634189	0.627996	0.621723	0.632321	0.627022			979	Eef1g	0.00584896	0.322096	0.177118	0.859367	0.656916	0.62233	0.639623	0.656331	0.620395	0.638363
2189	Nipal3	0.00564115	0.323445	0.14344	0.853623	0.653553	0.635882	0.644717	0.653115	0.634374	0.643745		1884	Lmo3	0.00693245	0.302654	0.310299	0.650536	0.642186	0.615404	0.628795	0.641359	0.612676	0.627018			3307	Stard7	0.00643319	0.304403	0.188171	0.842936	0.651995	0.627209	0.639602	0.651347	0.625335	0.638341
685	Coch	0.00531825	0.345369	0.37964	0.841271	0.658135	0.641666	0.6499	0.654859	0.632586	0.643723		312	Atp8a2	0.00638135	0.299189	0.241747	0.886758	0.633058	0.621306	0.627182	0.633021	0.62101	0.627015			3805	Zbtb24	0.0073114	0.285672	0.21511	0.775358	0.648937	0.632256	0.640597	0.647582	0.629069	0.638326
1477	Grina	0.00579596	0.325897	0.157191	0.877955	0.662158	0.629426	0.645792	0.661138	0.626253	0.643695		1937	Lyve1	0.00855952	0.271102	0.428445	0.915159	0.631146	0.6235	0.627323	0.631146	0.622848	0.626997			2971	Scrg1	0.00630947	0.311657	0.308735	0.861355	0.655656	0.623047	0.639352	0.655264	0.621379	0.638321
2309	Opn1sw	0.00588689	0.331167	0.165983	0.902282	0.645191	0.645984	0.645587	0.644551	0.642808	0.643679		819	Cyp51	0.00612069	0.312669	0.179963	0.897172	0.638807	0.616011	0.627409	0.638694	0.615264	0.626979			844	Dbnl	0.00621479	0.313712	0.181502	0.853864	0.658072	0.621974	0.640023	0.657208	0.619374	0.638291
3125	Slc2a4	0.00629282	0.325881	0.201695	0.888535	0.662981	0.63726	0.650121	0.659123	0.628178	0.64365		818	Cyp4v3	0.0081419	0.272363	0.20762	0.83583	0.640851	0.614656	0.627753	0.640646	0.613304	0.626975			623	Chuk	0.00627044	0.31322	0.203886	0.762706	0.651223	0.632932	0.642077	0.648767	0.627806	0.638286
1164	Fdps	0.00570874	0.329286	0.17445	0.874236	0.681121	0.610598	0.645859	0.679951	0.607334	0.643643		3460	Tiam2	0.00597941	0.313061	0.160159	0.45433	0.625144	0.632259	0.628702	0.624479	0.629457	0.626968			729	Cpne3	0.00568267	0.319298	0.181364	0.8432	0.657306	0.620502	0.638904	0.65706	0.619475	0.638268
1227	Frrs1	0.00709336	0.318464	0.172385	0.872139	0.631902	0.672399	0.652151	0.626639	0.660646	0.643642		3009	Serpina3k	0.00638817	0.336403	2.73189	0.994234	0.618685	0.645489	0.632087	0.617409	0.636511	0.62696			395	Bsdc1	0.00656263	0.30455	0.197599	0.83903	0.654137	0.626181	0.640159	0.653139	0.623357	0.638248
1889	Lonrf2	0.00556547	0.331476	0.164223	0.877971	0.667473	0.622992	0.645233	0.666788	0.620423	0.643605		3693	Unc5c	0.00622348	0.322178	0.781164	0.983463	0.622568	0.633352	0.62796	0.622328	0.631577	0.626953			1540	Hexb	0.00568836	0.328565	0.158641	0.848052	0.663597	0.616094	0.639845	0.662858	0.613578	0.638218
1322	Ghitm	0.00539192	0.337243	0.205226	0.882314	0.667002	0.622608	0.644805	0.66659	0.620589	0.643589		1660	Impa1	0.00576996	0.310201	0.362851	0.887094	0.632489	0.621419	0.626954	0.63248	0.621384	0.626932			2284	Nvl	0.00925936	0.256603	0.413237	0.738884	0.660958	0.62356	0.642259	0.658505	0.617926	0.638216
2446	Pdia5	0.00528639	0.335116	0.207649	0.82293	0.657767	0.635133	0.64645	0.656012	0.631076	0.643544		3551	Tns1	0.0056952	0.324237	0.39844	0.90785	0.634778	0.619267	0.627022	0.63477	0.619085	0.626928			3272	Srp14	0.00607603	0.316032	0.241889	0.845754	0.660835	0.619114	0.639975	0.659874	0.616543	0.638209
3574	Trap1	0.00585815	0.32696	0.154547	0.864061	0.658859	0.633259	0.646059	0.657537	0.629549	0.643543		2146	Nedd4l	0.00613196	0.309601	0.162125	0.490658	0.634972	0.620927	0.62795	0.634628	0.619226	0.626927			3778	Wnt8a	0.00557576	0.328585	0.163535	0.834525	0.659053	0.619392	0.639223	0.658654	0.617741	0.638197
3794	Yeats2	0.00645797	0.327245	0.162899	0.898235	0.679253	0.619848	0.649551	0.675659	0.611407	0.643533		1809	Klf7	0.00711088	0.285791	0.192415	0.739137	0.644654	0.609892	0.627273	0.644579	0.609266	0.626923			1110	Fam136a	0.00754072	0.280891	0.605101	0.850935	0.649847	0.627428	0.638638	0.649797	0.626597	0.638197
402	Btg2	0.00851457	0.279211	0.173355	0.719653	0.64104	0.655959	0.6485	0.638093	0.648869	0.643481		3672	Ube4b	0.00603228	0.313524	0.162317	0.703981	0.646028	0.609803	0.627915	0.64562	0.60822	0.62692			2206	Nos1ap	0.00683313	0.299234	0.308434	0.729132	0.673382	0.612631	0.643006	0.670123	0.606239	0.638181
3632	Ttbk2	0.00565432	0.328709	0.146913	0.834522	0.661842	0.627845	0.644844	0.661114	0.625796	0.643455		3497	Tmem176b	0.00550964	0.357084	0.25243	0.95211	0.636094	0.622464	0.629279	0.635663	0.618147	0.626905			1692	Itfg1	0.00565755	0.330446	0.181747	0.853093	0.663891	0.615523	0.639707	0.663217	0.61313	0.638173
1698	Itgb1	0.00539003	0.333287	0.148074	0.839778	0.668542	0.619921	0.644232	0.668206	0.61865	0.643428		2985	Sec14l1	0.00625505	0.304387	0.175447	0.4288	0.63082	0.624131	0.627475	0.630667	0.623142	0.626904			2855	Rnasek	0.00599277	0.316714	0.178794	0.841751	0.654816	0.624017	0.639417	0.654238	0.622088	0.638163
1498	Gtf2f1	0.00583405	0.333764	0.180515	0.882861	0.665265	0.625456	0.64536	0.664481	0.622363	0.643422		1312	Gdi2	0.00721648	0.279817	0.309758	0.849379	0.637116	0.616874	0.626995	0.637112	0.616695	0.626904			1903	Lrp8	0.0074064	0.285672	0.273612	0.823075	0.658402	0.62098	0.639691	0.657658	0.618642	0.63815
2971	Scrg1	0.00647215	0.322666	0.26176	0.90122	0.665152	0.627412	0.646282	0.663783	0.623055	0.643419		11	2010300C02Rik	0.00624675	0.305899	0.178179	0.466156	0.627242	0.628286	0.627764	0.626958	0.626784	0.626871			3277	Ssb	0.00617943	0.31696	0.191393	0.831943	0.659646	0.620957	0.640301	0.658518	0.617753	0.638136
7	1700037H04Rik	0.00610786	0.326154	0.162339	0.865733	0.675076	0.619087	0.647082	0.673119	0.613697	0.643408		3276	Srsf9	0.00689427	0.297072	0.340034	0.854494	0.641102	0.613862	0.627482	0.640814	0.612897	0.626855			2460	Per1	0.00580071	0.324667	0.161054	0.775424	0.653716	0.626981	0.640348	0.652617	0.623641	0.638129
3347	Sun1	0.00606299	0.322225	0.158221	0.791952	0.655586	0.638499	0.647043	0.653379	0.633411	0.643395		741	Creg2	0.010188	0.23842	0.307284	0.508015	0.635525	0.618575	0.62705	0.635514	0.618182	0.626848			1255	Gabra3	0.00689816	0.294881	0.237196	0.83497	0.656554	0.625432	0.640993	0.654629	0.621621	0.638125
773	Cstf2	0.00546305	0.335414	0.197692	0.884528	0.662991	0.627282	0.645136	0.662222	0.624489	0.643355		747	Crip2	0.00619805	0.301292	0.224913	0.417554	0.641742	0.613256	0.627499	0.641535	0.612159	0.626847			334	B3gnt2	0.00522823	0.34055	0.158164	0.807338	0.644072	0.63619	0.640131	0.643493	0.632699	0.638096
3123	Slc2a13	0.00523457	0.335191	0.194983	0.857008	0.648659	0.639631	0.644145	0.64838	0.638274	0.643327		867	Dennd5a	0.00565013	0.324497	0.270541	0.905645	0.63592	0.618466	0.627193	0.635851	0.617804	0.626828			2949	Sc5d	0.00554859	0.331052	0.227095	0.878866	0.673644	0.604727	0.639185	0.673107	0.603032	0.638069
682	Cntnap2	0.00582558	0.324123	0.164929	0.860102	0.663608	0.626794	0.645201	0.66271	0.623885	0.643297		921	Dock6	0.0063357	0.314724	0.154788	0.85535	0.642468	0.612774	0.627621	0.642213	0.611436	0.626825			1500	Gtf2h4	0.00643291	0.310638	0.233296	0.808043	0.65784	0.624943	0.641392	0.655552	0.620565	0.638058
1760	Kcnj2	0.00587956	0.346953	0.208388	0.950434	0.620514	0.669942	0.645228	0.620074	0.666471	0.643273		3439	Tfap2c	0.00741868	0.287122	0.48695	0.834886	0.640111	0.61477	0.62744	0.63996	0.613662	0.626811			2979	Sdcbp	0.00581479	0.324978	0.204187	0.845242	0.665255	0.613325	0.63929	0.664728	0.611368	0.638048
2719	Pttg1	0.00674791	0.336276	0.209775	0.93319	0.689753	0.611775	0.650764	0.68542	0.601085	0.643252		3130	Slc32a1	0.00530711	0.345164	0.12857	0.871381	0.642819	0.613001	0.62791	0.642647	0.610969	0.626808			3619	Tshz3	0.0092104	0.265474	0.234398	0.47215	0.646943	0.644268	0.645605	0.642484	0.633561	0.638022
1286	Gap43	0.00547625	0.330682	0.144972	0.888926	0.660408	0.628076	0.644242	0.660035	0.626448	0.643241		2326	Ostn	0.00805105	0.27433	0.244968	0.746566	0.640601	0.614573	0.627587	0.640378	0.613222	0.6268			520	Cd34	0.00642074	0.30446	0.22636	0.815474	0.654862	0.625105	0.639984	0.653795	0.622222	0.638008
1478	Grip1	0.005972	0.318914	0.181614	0.81413	0.662644	0.62692	0.644782	0.661848	0.624541	0.643194		2555	Plxnb3	0.00494323	0.352627	0.223599	0.939057	0.632431	0.622161	0.627296	0.632404	0.621168	0.626786			2838	Rgs20	0.00600005	0.336005	0.177147	0.739119	0.659821	0.63391	0.646866	0.655157	0.620775	0.637966
3031	Sf3b2	0.00560707	0.330828	0.166518	0.875796	0.660031	0.630212	0.645121	0.659222	0.627164	0.643193		2810	Recql5	0.00690921	0.291329	0.208208	0.751515	0.641737	0.612731	0.627234	0.641622	0.611939	0.626781			802	Cxcl12	0.00705083	0.299175	0.246415	0.813029	0.673157	0.607435	0.640296	0.671827	0.604088	0.637957
2810	Recql5	0.00637835	0.332408	0.177176	0.903633	0.664353	0.631451	0.647902	0.661755	0.624601	0.643178		2870	Rnf220	0.00581794	0.314897	0.231862	0.885644	0.63368	0.620434	0.627057	0.633604	0.61995	0.626777			1471	Grin2a	0.00777434	0.276174	0.447007	0.638223	0.672776	0.608971	0.640873	0.670856	0.605032	0.637944
1851	Lgi1	0.00644744	0.320556	0.255213	0.843886	0.660711	0.634524	0.647618	0.65807	0.628285	0.643177		1593	Hspa1l	0.0101302	0.237735	0.224339	0.449131	0.635621	0.618225	0.626923	0.63561	0.61791	0.62676			817	Cyp4f15	0.00619514	0.312651	0.208537	0.822555	0.649174	0.630682	0.639928	0.648035	0.627808	0.637922
729	Cpne3	0.00569081	0.319681	0.159188	0.808024	0.668419	0.619859	0.644139	0.667919	0.618267	0.643093		2390	Pcdh11x	0.0060491	0.328143	0.287369	0.945425	0.637892	0.618212	0.628052	0.637812	0.615685	0.626748			1121	Fam196a	0.00611575	0.314887	0.169253	0.816139	0.648756	0.630263	0.63951	0.648035	0.627804	0.637919
157	Alg1	0.005622	0.335948	0.207235	0.888782	0.667185	0.624738	0.645962	0.665827	0.620318	0.643072		288	Atp11c	0.00562346	0.370148	0.223312	0.976516	0.63497	0.631715	0.633343	0.632749	0.620726	0.626737			2311	Oprd1	0.0057744	0.321018	0.178908	0.782292	0.643003	0.639226	0.641114	0.641079	0.634697	0.637888
3396	Taf13	0.00565704	0.338233	0.349538	0.925507	0.665946	0.626724	0.646335	0.664507	0.621607	0.643057		2831	Rgs10	0.00526749	0.342401	0.253359	0.925389	0.641989	0.612714	0.627352	0.641965	0.611491	0.626728			3093	Slc19a2	0.00760181	0.285053	0.297935	0.785153	0.647734	0.63756	0.642647	0.644491	0.631241	0.637866
2453	Pdzd2	0.00556971	0.342899	0.260579	0.916187	0.645672	0.65051	0.648091	0.643551	0.642515	0.643033		65	Acot13	0.00686636	0.288207	0.249172	0.828533	0.63878	0.615103	0.626941	0.63872	0.61471	0.626715			3125	Slc2a4	0.0071734	0.290254	0.226707	0.816953	0.651581	0.630327	0.640954	0.649677	0.626055	0.637866
2888	Rpn1	0.0055469	0.32959	0.173815	0.851063	0.66876	0.620142	0.644451	0.668072	0.617833	0.642953		2614	Ppp3r1	0.006211	0.31208	0.182354	0.772375	0.643887	0.610985	0.627436	0.643642	0.609777	0.62671			1530	Hebp1	0.00597071	0.319732	0.205034	0.814708	0.651646	0.627358	0.639502	0.650867	0.62483	0.637849
2853	Rmnd1	0.00577591	0.330088	0.18594	0.845756	0.66859	0.62388	0.646235	0.666711	0.619172	0.642942		2545	Plp1	0.00523661	0.341204	0.171673	0.908608	0.637691	0.61677	0.62723	0.637649	0.615769	0.626709			614	Chrng	0.00573372	0.319121	0.175451	0.825423	0.660515	0.617502	0.639009	0.65986	0.615806	0.637833
3635	Ttc3	0.0053036	0.337166	0.192842	0.877197	0.66976	0.618231	0.643996	0.669393	0.616433	0.642913		2867	Rnf152	0.00587416	0.315808	0.279989	0.928012	0.633544	0.620111	0.626827	0.633534	0.619821	0.626678			3557	Tomm34	0.00616476	0.312727	0.196851	0.826855	0.657485	0.620664	0.639075	0.656875	0.618711	0.637793
2016	Mfn2	0.00554086	0.334847	0.200805	0.879481	0.669735	0.621527	0.645631	0.66834	0.617467	0.642904		347	Baalc	0.00840345	0.261928	2.32075	0.147264	0.625159	0.63765	0.631404	0.621832	0.631515	0.626673			2748	Rad51	0.00612186	0.31902	0.174016	0.862137	0.66679	0.612417	0.639604	0.66592	0.60966	0.63779
1674	Ipo4	0.00563884	0.331707	0.17519	0.876157	0.664052	0.626428	0.64524	0.662917	0.622879	0.642898		2883	Rpl21	0.0076952	0.276061	0.179754	0.74351	0.640711	0.613747	0.627229	0.640564	0.612782	0.626673			2466	Pfdn4	0.00627488	0.306969	0.206697	0.87269	0.65527	0.621994	0.638632	0.654888	0.620578	0.637733
2103	Myo1b	0.00542004	0.341734	0.316264	0.873857	0.646897	0.646279	0.646588	0.645259	0.640527	0.642893		2378	Parva	0.00606686	0.307798	0.272212	0.898049	0.637901	0.61557	0.626736	0.637897	0.615391	0.626644			2365	Pam16	0.00632793	0.306337	0.202484	0.809542	0.654107	0.626193	0.64015	0.652519	0.622941	0.63773
2614	Ppp3r1	0.00558285	0.328517	0.196204	0.837373	0.663364	0.624941	0.644153	0.662792	0.622915	0.642853		482	Casq2	0.00545086	0.34144	0.415649	0.91437	0.635748	0.619023	0.627386	0.635625	0.617651	0.626638			861	Ddx26b	0.00605434	0.322854	0.169848	0.80146	0.653093	0.627621	0.640357	0.651746	0.623698	0.637722
3475	Tmbim6	0.00579587	0.325433	0.170879	0.850297	0.672803	0.616507	0.644655	0.671892	0.613763	0.642828		1530	Hebp1	0.00630988	0.308078	0.198399	0.710855	0.641629	0.613428	0.627528	0.6413	0.611974	0.626637			1038	Epdr1	0.00552878	0.329396	0.222967	0.84592	0.666234	0.611409	0.638822	0.665716	0.609719	0.637718
2315	Optn	0.00804905	0.327374	0.162087	0.935904	0.666827	0.635588	0.651207	0.662146	0.623473	0.64281		681	Cntnap1	0.0056208	0.327334	0.21696	0.787902	0.643963	0.610524	0.627244	0.643777	0.609467	0.626622			961	Dyrk1a	0.0060847	0.312934	0.204045	0.830018	0.654549	0.623067	0.638808	0.653997	0.621388	0.637692
2624	Prdx3	0.00554307	0.33236	0.183862	0.885811	0.666457	0.622321	0.644389	0.665803	0.619802	0.642803		2273	Nts	0.00595532	0.35501	0.142067	0.931196	0.646104	0.614328	0.630216	0.645047	0.608191	0.626619			1659	Ilf3	0.00576654	0.323976	0.198622	0.852472	0.652919	0.623911	0.638415	0.652669	0.622675	0.637672
2482	Phf1	0.0053837	0.333965	0.174638	0.866419	0.659088	0.627242	0.643165	0.659022	0.62654	0.642781		432	Cacnb3	0.00669732	0.290346	0.195001	0.515872	0.632316	0.621855	0.627086	0.632177	0.621013	0.626595			2203	Nomo1	0.00587872	0.319578	0.192174	0.85996	0.645924	0.631219	0.638572	0.645565	0.629779	0.637672
2830	Rgag1	0.00659394	0.306681	0.137064	0.847711	0.647049	0.641513	0.644281	0.646469	0.639036	0.642752		1241	Fzd1	0.00657525	0.298533	0.190504	0.829355	0.639671	0.61474	0.627205	0.63942	0.613736	0.626578			1106	Fam124a	0.00724402	0.290916	0.184473	0.802764	0.65046	0.631677	0.641068	0.648331	0.627008	0.63767
1991	Mcm5	0.00653028	0.33264	0.233046	0.882196	0.671559	0.626613	0.649086	0.667705	0.617687	0.642696		1110	Fam136a	0.0092041	0.264004	0.743271	0.883522	0.637383	0.616589	0.626986	0.637379	0.615768	0.626574			237	Arhgdia	0.00579751	0.325485	0.168792	0.850997	0.663406	0.615452	0.639429	0.662547	0.612762	0.637655
3567	Tppp	0.00576708	0.334519	0.20874	0.887499	0.672991	0.618511	0.645751	0.671496	0.613882	0.642689		1786	Kctd8	0.00512947	0.349735	0.160738	0.895122	0.639203	0.615362	0.627282	0.639175	0.613966	0.626571			3021	Sesn1	0.00638468	0.306138	0.257878	0.759812	0.647726	0.630587	0.639157	0.646905	0.628378	0.637641
1191	Fkbp6	0.00576014	0.330011	0.157846	0.860169	0.647723	0.642666	0.645194	0.646484	0.638795	0.642639		3440	Tff1	0.00727172	0.286496	0.705724	0.861208	0.638512	0.615768	0.62714	0.638315	0.614819	0.626567			1835	Lat	0.00774362	0.288411	0.196237	0.811177	0.665856	0.620168	0.643012	0.662189	0.613093	0.637641
3323	Stk32c	0.00545146	0.3357	0.213879	0.845857	0.666135	0.627557	0.646846	0.663897	0.621373	0.642635		1148	Fbln1	0.00598325	0.32423	0.244504	0.892284	0.64044	0.61506	0.62775	0.640044	0.613078	0.626561			3594	Trip4	0.00599759	0.321217	0.155444	0.845381	0.650679	0.629708	0.640193	0.649199	0.626023	0.637611
3469	Tle4	0.00620352	0.327214	0.199661	0.836991	0.680248	0.617423	0.648835	0.675993	0.609213	0.642603		222	Arap2	0.0089409	0.250943	0.396788	0.376403	0.638694	0.614987	0.62684	0.638694	0.614428	0.626561			2312	Oprk1	0.00529316	0.34496	0.190161	0.902249	0.665746	0.616527	0.641137	0.664214	0.611005	0.637609
2755	Ran	0.00537173	0.336781	0.20934	0.875658	0.665098	0.62306	0.644079	0.664524	0.620678	0.642601		1722	Kank2	0.00619543	0.315706	0.201356	0.84129	0.643146	0.611249	0.627198	0.642951	0.610162	0.626557			302	Atp6v0a1	0.00599873	0.316947	0.189576	0.827258	0.653959	0.625032	0.639496	0.652878	0.622297	0.637588
753	Crtac1	0.00719953	0.298589	0.203724	0.77514	0.667163	0.623765	0.645464	0.665513	0.61967	0.642591		1203	Fnbp1l	0.00606341	0.311151	0.151666	0.473825	0.635637	0.620603	0.62812	0.635077	0.61802	0.626549			677	Cntn1	0.00672621	0.297457	0.272636	0.823646	0.662554	0.617262	0.639908	0.661065	0.614065	0.637565
573	Celf4	0.00561582	0.333009	0.179211	0.883952	0.667145	0.622388	0.644766	0.666163	0.619012	0.642588		2975	Scube2	0.00522206	0.359734	0.827867	0.959678	0.635579	0.622786	0.629182	0.635028	0.618051	0.626539			1399	Gpd1	0.00612191	0.316764	0.21282	0.685949	0.65662	0.62468	0.64065	0.654996	0.620126	0.637561
1143	Fancd2	0.00871494	0.295025	0.119143	0.76492	0.696369	0.609955	0.653162	0.688166	0.596884	0.642525		2076	Mtmr12	0.00802741	0.258208	0.675207	0.287356	0.628277	0.624994	0.626635	0.628273	0.624798	0.626536			3411	Tbl3	0.00649676	0.305653	0.282479	0.866474	0.670716	0.606047	0.638381	0.670331	0.604786	0.637558
1346	Glrb	0.00578733	0.338866	0.280804	0.90662	0.669054	0.624087	0.64657	0.666993	0.618014	0.642504		529	Cd9	0.0047446	0.357726	0.405579	0.943124	0.629148	0.624683	0.626916	0.628732	0.624293	0.626513			2502	Pip5k1c	0.00604798	0.316708	0.188732	0.805327	0.653984	0.624888	0.639436	0.652989	0.622119	0.637554
614	Chrng	0.00592545	0.31849	0.140268	0.803004	0.656869	0.631768	0.644318	0.655753	0.629224	0.642488		68	Acsl3	0.00552155	0.328675	0.199017	0.910324	0.635005	0.6189	0.626952	0.634913	0.618098	0.626505			2143	Necab1	0.00645563	0.306774	0.153868	0.755153	0.654108	0.626435	0.640271	0.652478	0.622588	0.637533
2631	Prkar1b	0.00550137	0.335578	0.182874	0.874823	0.659562	0.62898	0.644271	0.658787	0.626175	0.642481		360	Bcap29	0.0052722	0.358765	0.323536	0.945712	0.636541	0.619222	0.627882	0.636443	0.616551	0.626497			1559	Hmgcr	0.00616177	0.31992	0.181657	0.803727	0.6503	0.63435	0.642325	0.647433	0.627604	0.637519
3483	Tmem109	0.00545394	0.336013	0.175245	0.868967	0.659198	0.629971	0.644585	0.658248	0.626683	0.642465		2417	Pcsk1n	0.00560697	0.329927	0.17828	0.915413	0.637055	0.61758	0.627318	0.636841	0.616152	0.626496			1286	Gap43	0.00565821	0.325758	0.146674	0.878914	0.652463	0.624057	0.63826	0.652196	0.622764	0.63748
2056	Mras	0.00720933	0.307025	0.216194	0.803075	0.674795	0.625535	0.650165	0.669307	0.615593	0.64245		2833	Rgs14	0.0069514	0.286058	0.371712	0.453871	0.635603	0.618475	0.627039	0.635398	0.617586	0.626492			1477	Grina	0.00617161	0.309944	0.178945	0.866721	0.652901	0.624143	0.638522	0.652405	0.622519	0.637462
1376	Gnaz	0.00587435	0.333343	0.246317	0.894477	0.658926	0.637507	0.648216	0.65567	0.629153	0.642412		2642	Prkdc	0.00687055	0.295975	0.205303	0.81554	0.639779	0.61468	0.627229	0.639514	0.613453	0.626484			2278	Nudt2	0.00664118	0.305247	0.241099	0.816155	0.649168	0.628237	0.638703	0.648648	0.62626	0.637454
3549	Tnr	0.00588586	0.327888	0.225293	0.85897	0.674553	0.616351	0.645452	0.672919	0.611895	0.642407		3523	Tmie	0.00657852	0.305773	0.164313	0.901812	0.637105	0.616941	0.627023	0.636975	0.615971	0.626473			1990	Mcm3ap	0.00589595	0.325285	0.185818	0.813996	0.654252	0.626254	0.640253	0.652771	0.622121	0.637446
2606	Ppp2ca	0.00553246	0.3336	0.176615	0.883208	0.656386	0.63168	0.644033	0.655745	0.62906	0.642402		2067	Msrb2	0.00715235	0.285124	0.224536	0.680412	0.644357	0.609431	0.626894	0.644265	0.608679	0.626472			1887	Lmx1b	0.00656331	0.315584	0.265505	0.898114	0.663335	0.620077	0.641706	0.660409	0.614479	0.637444
305	Atp6v0c	0.00548077	0.335009	0.189766	0.876137	0.672608	0.615014	0.643811	0.672033	0.612727	0.64238		727	Cplx3	0.00626375	0.301238	0.1825	0.472761	0.638637	0.615938	0.627287	0.638317	0.614623	0.62647			2116	Nav1	0.00611299	0.316112	0.205418	0.858942	0.656704	0.620933	0.638819	0.656022	0.618798	0.63741
3741	Vopp1	0.00665985	0.321638	0.231433	0.851912	0.685136	0.619876	0.652506	0.677815	0.606934	0.642375		2331	Otx2	0.00528784	0.362395	0.197023	0.939232	0.634992	0.620922	0.627957	0.634979	0.617959	0.626469			3452	Thnsl1	0.0055885	0.3281	0.154716	0.852824	0.649499	0.62817	0.638834	0.64875	0.626068	0.637409
1370	Gnai1	0.00589439	0.326197	0.177387	0.823956	0.672269	0.618271	0.64527	0.670563	0.61415	0.642356		2668	Psd	0.00659616	0.29697	0.181831	0.576006	0.641793	0.612467	0.62713	0.641606	0.611315	0.62646			2564	Pnkd	0.00612866	0.315524	0.22915	0.874537	0.654368	0.621788	0.638078	0.654136	0.620674	0.637405
1038	Epdr1	0.00553649	0.337961	0.235921	0.871444	0.676985	0.611907	0.644446	0.675992	0.608717	0.642355		2633	Prkar2b	0.00590464	0.318047	0.136504	0.555345	0.641924	0.61427	0.628097	0.64128	0.611619	0.626449			612	Chrnd	0.0063134	0.317552	0.167495	0.826479	0.66424	0.61841	0.641325	0.661672	0.613113	0.637392
551	Cdh9	0.00726343	0.308226	0.396544	0.873228	0.665085	0.630439	0.647762	0.661705	0.622996	0.64235		2185	Nid1	0.00581443	0.32863	0.269187	0.907915	0.642016	0.612263	0.62714	0.641856	0.611034	0.626445			1914	Lrrn3	0.0060946	0.313063	0.207191	0.855637	0.653324	0.623226	0.638275	0.652918	0.621832	0.637375
306	Atp6v1a	0.00603708	0.326633	0.179346	0.872543	0.669355	0.622335	0.645845	0.667455	0.617198	0.642327		2610	Ppp2r3d	0.00692649	0.2927	0.25143	0.86438	0.644827	0.608392	0.62661	0.644817	0.608064	0.62644			885	Dip2a	0.00554676	0.328947	0.175301	0.865956	0.660779	0.615411	0.638095	0.660512	0.614225	0.637369
3610	Tsc22d1	0.00540534	0.336927	0.20954	0.882715	0.663823	0.624609	0.644216	0.663038	0.621603	0.64232		1960	Map2k5	0.00584927	0.325662	0.184785	0.904522	0.636883	0.617592	0.627237	0.636643	0.616221	0.626432			2889	Rpn2	0.00646507	0.309739	0.221248	0.838986	0.652257	0.625126	0.638692	0.651693	0.623041	0.637367
3033	Sfn	0.00600205	0.332767	0.263544	0.902006	0.674932	0.618691	0.646812	0.67232	0.612313	0.642317		1282	Galntl6	0.00660276	0.298362	0.190355	0.732578	0.639752	0.61399	0.626871	0.639651	0.613202	0.626427			2333	Oxct1	0.00583714	0.322157	0.157395	0.819409	0.651554	0.625597	0.638576	0.651018	0.623638	0.637328
312	Atp8a2	0.00556212	0.335812	0.185344	0.860216	0.668547	0.620999	0.644773	0.667251	0.617284	0.642267		349	Bace2	0.00647235	0.30519	0.566451	0.924042	0.63199	0.621612	0.626801	0.631925	0.620928	0.626426			2440	Pdgfb	0.00695191	0.297834	0.182517	0.769299	0.651557	0.630174	0.640865	0.649454	0.625172	0.637313
1542	Hgf	0.00812241	0.324006	0.241086	0.914501	0.686246	0.626862	0.656554	0.675961	0.608545	0.642253		145	Akr1b3	0.00723716	0.286468	0.216376	0.808455	0.64334	0.610605	0.626973	0.643144	0.609683	0.626413			932	Dpp4	0.00674575	0.311925	0.143709	0.827782	0.653049	0.62599	0.639519	0.65193	0.622644	0.637287
2136	Ndufaf2	0.00569421	0.331242	0.148755	0.853016	0.63629	0.651485	0.643888	0.635567	0.648919	0.642243		5	1110037F02Rik	0.00716921	0.285792	0.180301	0.667023	0.642537	0.611483	0.62701	0.642394	0.61042	0.626407			2637	Prkcg	0.00666795	0.299735	0.163006	0.701339	0.653464	0.62516	0.639312	0.652377	0.622188	0.637282
60	Acat1	0.00546589	0.334921	0.236869	0.875689	0.682487	0.604597	0.643542	0.681926	0.602497	0.642211		270	Asb8	0.00638271	0.302914	0.253865	0.862571	0.638153	0.615091	0.626622	0.638127	0.614664	0.626396			2537	Plekhg5	0.00629237	0.307566	0.24412	0.766797	0.650667	0.628213	0.63944	0.64947	0.625061	0.637265
3214	Sned1	0.00588269	0.334933	0.18326	0.912868	0.670728	0.616474	0.643601	0.670245	0.614172	0.642209		722	Cox6c	0.00653853	0.29453	0.257837	0.83578	0.639267	0.613964	0.626616	0.639207	0.613583	0.626395			76	Actr2	0.00574403	0.324912	0.177715	0.812169	0.65483	0.62316	0.638995	0.653979	0.620523	0.637251
585	Chd2	0.00573041	0.324921	0.207061	0.829251	0.662282	0.624904	0.643593	0.661527	0.622857	0.642192		1733	Kcnab3	0.00686317	0.280589	0.508261	0.908715	0.627125	0.625645	0.626385	0.627098	0.625645	0.626372			1259	Gabrb1	0.00748117	0.28567	0.280607	0.837424	0.650738	0.627518	0.639128	0.649705	0.624773	0.637239
3392	Tac2	0.00697846	0.311498	0.11576	0.852155	0.657532	0.642474	0.650003	0.65205	0.632312	0.642181		2803	Rcn2	0.00688045	0.293792	0.222794	0.918931	0.636693	0.616494	0.626593	0.636657	0.616061	0.626359			2532	Plekha2	0.00623682	0.316853	0.341198	0.844006	0.653298	0.625692	0.639495	0.652166	0.622273	0.637219
15	3110035E14Rik	0.00716284	0.315523	0.208467	0.832161	0.694005	0.613707	0.653856	0.685403	0.598918	0.642161		2321	Osbpl6	0.00659907	0.289648	0.477464	0.912723	0.631762	0.620996	0.626379	0.631696	0.620995	0.626345			2482	Phf1	0.00544046	0.332268	0.173541	0.865705	0.654633	0.620595	0.637614	0.654557	0.619835	0.637196
2475	Pgm2l1	0.00576753	0.330801	0.181904	0.861981	0.669257	0.621342	0.6453	0.667591	0.616708	0.64215		2949	Sc5d	0.0060005	0.311862	0.211644	0.854095	0.641805	0.611686	0.626745	0.641662	0.610999	0.62633			2795	Rbm38	0.00578131	0.324381	0.181097	0.846517	0.656674	0.620097	0.638385	0.656152	0.618219	0.637186
2537	Plekhg5	0.00596173	0.325906	0.230493	0.838541	0.660901	0.631235	0.646068	0.658678	0.625573	0.642126		886	Diras1	0.00587398	0.31559	0.195917	0.843754	0.638666	0.614961	0.626814	0.638496	0.614133	0.626315			3364	Syngr3	0.00616191	0.312685	0.163698	0.848013	0.645815	0.631999	0.638907	0.644838	0.629532	0.637185
3813	Zeb2	0.00652439	0.325975	0.260423	0.848955	0.68607	0.610249	0.648159	0.682301	0.601938	0.64212		1327	Gja1	0.00563797	0.336088	0.209614	0.903855	0.641749	0.612641	0.627195	0.641545	0.611081	0.626313			352	Bag2	0.00667482	0.299355	0.204706	0.83714	0.650083	0.62754	0.638812	0.649204	0.625142	0.637173
470	Car10	0.00608329	0.326128	0.170226	0.809904	0.655277	0.638404	0.646841	0.652263	0.63191	0.642087		3431	Tecr	0.00598574	0.31499	0.196755	0.88042	0.638041	0.615401	0.626721	0.637947	0.614677	0.626312			2882	Rpl15	0.00599006	0.317473	0.186269	0.842378	0.658462	0.618339	0.6384	0.657861	0.616427	0.637144
3221	Soat2	0.00617324	0.339947	0.219208	0.91454	0.661131	0.637291	0.649211	0.657216	0.626955	0.642085		1804	Kit	0.00698746	0.289735	0.407692	0.456097	0.63335	0.61971	0.62653	0.633338	0.619278	0.626308			1266	Gabrp	0.00723034	0.293947	0.205741	0.814702	0.645696	0.634067	0.639882	0.644332	0.629927	0.637129
2698	Ptn	0.00578453	0.333315	0.198318	0.867933	0.668445	0.621261	0.644853	0.66705	0.617112	0.642081		433	Cacnb4	0.00778474	0.266158	0.476337	0.394428	0.623471	0.629754	0.626613	0.623439	0.629175	0.626307			1131	Fam50a	0.00597269	0.318376	0.157327	0.846229	0.653031	0.623794	0.638412	0.65246	0.621787	0.637124
2096	Myc	0.00616911	0.326283	0.156372	0.778466	0.661634	0.629418	0.645526	0.659364	0.624776	0.64207		3321	Stk24	0.00568461	0.329733	0.565825	0.937101	0.635324	0.617817	0.626571	0.635318	0.617289	0.626304			2352	Pacsin1	0.00580117	0.322662	0.170385	0.846774	0.656522	0.619789	0.638156	0.656085	0.618152	0.637119
3841	Zfpm2	0.00756215	0.311575	0.229695	0.87122	0.695535	0.60798	0.651758	0.688238	0.595894	0.642066		655	Clptm1	0.0065505	0.301445	0.172373	0.682092	0.641694	0.612746	0.62722	0.641404	0.611194	0.626299			3207	Snap25	0.00574564	0.324018	0.17231	0.836666	0.648081	0.62872	0.638401	0.647532	0.626698	0.637115
3017	Serpine2	0.0050943	0.342629	0.176266	0.94077	0.648483	0.636763	0.642623	0.648428	0.635673	0.642051		2257	Nsdhl	0.00652428	0.298792	0.204185	0.883756	0.634616	0.618542	0.626579	0.63454	0.618056	0.626298			2173	Nfxl1	0.0056203	0.329673	0.139918	0.828206	0.652136	0.62543	0.638783	0.651288	0.622899	0.637093
1512	Haghl	0.00539255	0.335935	0.202695	0.859721	0.671507	0.616047	0.643777	0.670723	0.613361	0.642042		2312	Oprk1	0.00555572	0.338775	0.0702476	0.668895	0.652085	0.606573	0.629329	0.650948	0.601644	0.626296			3821	Zfp191	0.00716394	0.295054	0.360031	0.832196	0.664662	0.611724	0.638193	0.664254	0.609885	0.637069
1527	Hdgf	0.00543501	0.334694	0.204239	0.873926	0.666477	0.621017	0.643747	0.665744	0.61832	0.642032		3598	Trp53bp1	0.0059476	0.318597	0.225369	0.879708	0.639306	0.614343	0.626824	0.639141	0.613422	0.626281			1632	Igfbp4	0.00792317	0.281531	0.201089	0.590022	0.665875	0.616237	0.641056	0.663739	0.610379	0.637059
2115	Nat8l	0.00552295	0.334743	0.167688	0.840759	0.664366	0.621446	0.642906	0.664023	0.619985	0.642004		1116	Fam184a	0.00927799	0.27083	0.446423	0.90834	0.644031	0.614587	0.629309	0.642905	0.609648	0.626277			258	Arpc1a	0.00613206	0.31807	0.257834	0.812698	0.667703	0.610209	0.638956	0.666786	0.607309	0.637048
2637	Prkcg	0.00625814	0.314152	0.148296	0.815786	0.667655	0.621955	0.644805	0.666062	0.617944	0.642003		1286	Gap43	0.0060294	0.319314	0.142374	0.865963	0.64	0.614286	0.627143	0.639691	0.612844	0.626268			3045	Sh3bgr	0.00575582	0.327266	0.180936	0.806216	0.654248	0.625438	0.639843	0.652721	0.621283	0.637002
771	Cst6	0.00677188	0.32365	0.15136	0.872572	0.671216	0.626435	0.648825	0.666935	0.616986	0.641961		8	1700086L19Rik	0.00908521	0.264235	0.361671	0.470409	0.627982	0.628145	0.628064	0.627444	0.625087	0.626265			1426	Gpr176	0.00755963	0.284022	0.20812	0.607385	0.655509	0.626565	0.641037	0.652962	0.621032	0.636997
3815	Zfand3	0.00667764	0.313101	0.18298	0.810267	0.68482	0.609354	0.647087	0.68152	0.602346	0.641933		973	Ecel1	0.00559032	0.366889	0.156614	0.965583	0.639496	0.621671	0.630584	0.638425	0.614028	0.626226			413	C1qtnf3	0.00706247	0.295089	0.205664	0.839236	0.667831	0.610351	0.639091	0.66664	0.607349	0.636995
465	Cap2	0.00633594	0.327569	0.199529	0.850422	0.678636	0.620067	0.649352	0.674083	0.609783	0.641933		593	Chn1	0.00616104	0.314027	0.135862	0.657886	0.642746	0.611732	0.627239	0.642369	0.610076	0.626222			277	Asxl3	0.00711103	0.299839	0.201385	0.845036	0.657051	0.624864	0.640958	0.654647	0.619319	0.636983
2294	Odc1	0.00592514	0.337243	0.199028	0.918883	0.666716	0.623126	0.644921	0.665415	0.61838	0.641897		1649	Il16	0.00592332	0.363956	1.25239	0.972819	0.63576	0.626473	0.631116	0.634479	0.617925	0.626202			2458	Pelo	0.00638425	0.305355	0.444819	0.820766	0.65886	0.615487	0.637174	0.65884	0.615124	0.636982
2074	Mtfp1	0.00648408	0.314063	0.161759	0.820621	0.671615	0.620817	0.646216	0.668876	0.614904	0.64189		1852	Lgi2	0.00654436	0.300851	0.204733	0.888862	0.637474	0.615746	0.62661	0.637368	0.615007	0.626187			1359	Gm2a	0.0062424	0.308402	0.162743	0.788448	0.65188	0.624264	0.638072	0.65133	0.6226	0.636965
2677	Psmd4	0.0056069	0.333987	0.203852	0.878508	0.673934	0.613451	0.643693	0.67309	0.610636	0.641863		3395	Tacr3	0.00528283	0.361828	0.181651	0.921968	0.644289	0.611758	0.628024	0.644193	0.608175	0.626184			1974	Mapre2	0.00572568	0.32495	0.170786	0.826349	0.651121	0.62568	0.6384	0.650456	0.623465	0.636961
394	Brwd1	0.00587591	0.332469	0.216997	0.874529	0.670181	0.619687	0.644934	0.668616	0.6151	0.641858		3713	Utp14b	0.00545343	0.333592	0.205324	0.891869	0.638877	0.614634	0.626755	0.638764	0.613583	0.626174			1462	Grid1	0.00580981	0.324509	0.171741	0.834635	0.654807	0.622204	0.638506	0.65408	0.619831	0.636956
504	Cckar	0.00757006	0.291534	0.163599	0.828613	0.651816	0.636558	0.644187	0.650769	0.632923	0.641846		59	Acan	0.00636337	0.300646	0.267625	0.876783	0.634331	0.618181	0.626256	0.634327	0.618001	0.626164			2045	Mocs1	0.00567396	0.335926	0.191656	0.85258	0.657209	0.621556	0.639382	0.655977	0.617861	0.636919
258	Arpc1a	0.00614721	0.321319	0.260058	0.858825	0.687475	0.60181	0.644642	0.685929	0.597727	0.641828		2480	Phactr2	0.00610566	0.357865	0.357061	0.995672	0.62832	0.636574	0.632447	0.625805	0.626422	0.626113			1672	Insig1	0.00541193	0.329573	0.188914	0.89117	0.655141	0.619555	0.637348	0.654987	0.61881	0.636899
54	Abtb1	0.00768863	0.294313	0.140764	0.736904	0.66108	0.633571	0.647326	0.657646	0.626009	0.641827		2890	Rpp25	0.00842238	0.265386	0.212191	0.7878	0.642615	0.610774	0.626694	0.642471	0.609716	0.626094			3530	Tmx4	0.00595002	0.317931	0.169113	0.882118	0.65278	0.62283	0.637805	0.652403	0.621381	0.636892
1955	Manea	0.00576766	0.329731	0.165369	0.861784	0.650556	0.637761	0.644159	0.649444	0.634101	0.641772		466	Capn2	0.00538994	0.322561	0.337237	0.905859	0.632645	0.619695	0.62617	0.632639	0.619529	0.626084			3161	Slc5a1	0.00576595	0.323398	0.196356	0.811949	0.647881	0.630284	0.639082	0.646639	0.627128	0.636883
411	C1qc	0.00565243	0.318307	0.166459	0.805896	0.651408	0.633787	0.642597	0.651087	0.632429	0.641758		3473	Tm6sf1	0.00552457	0.31655	0.396809	0.94478	0.628653	0.623538	0.626096	0.62865	0.623495	0.626072			722	Cox6c	0.00599038	0.317145	0.235255	0.851244	0.664603	0.611814	0.638209	0.66385	0.60989	0.63687
968	E330009J07Rik	0.00602485	0.339062	0.370376	0.914241	0.6587	0.643205	0.650953	0.65344	0.630072	0.641756		3430	Tead1	0.00643218	0.302813	0.311571	0.828256	0.638698	0.614347	0.626522	0.638554	0.613568	0.626061			992	Egln1	0.00627724	0.313095	0.269286	0.762092	0.652331	0.631062	0.641696	0.649272	0.624464	0.636868
676	Cntfr	0.00540968	0.336573	0.171263	0.851729	0.651929	0.634367	0.643148	0.651353	0.632091	0.641722		2530	Pld5	0.00526844	0.348722	0.228596	0.944795	0.638135	0.616362	0.627248	0.637968	0.614143	0.626056			1966	Mapk11	0.0065182	0.304572	0.280289	0.721795	0.664903	0.619225	0.642064	0.661137	0.61259	0.636864
1426	Gpr176	0.00753624	0.304328	0.142891	0.781095	0.679586	0.62107	0.650328	0.67341	0.609998	0.641704		768	Csrp2bp	0.00633599	0.30428	0.252572	0.87487	0.643262	0.60943	0.626346	0.643232	0.608863	0.626048			2474	Pgf	0.0068614	0.30742	0.191142	0.870837	0.668676	0.610337	0.639506	0.667221	0.606483	0.636852
2338	P2rx2	0.00627806	0.30831	0.119282	0.760432	0.650908	0.63523	0.643069	0.650208	0.633167	0.641687		2625	Prdx4	0.00587027	0.335658	0.214242	1	0.620563	0.63795	0.629257	0.619253	0.632828	0.626041			1546	Hint1	0.00633636	0.306393	0.222448	0.861719	0.660853	0.614773	0.637813	0.660353	0.61332	0.636837
183	Ankrd50	0.0058246	0.337889	0.221036	0.897764	0.652612	0.638021	0.645316	0.650865	0.632502	0.641684		2626	Prdx5	0.00672547	0.290499	0.246312	0.861102	0.636162	0.6163	0.626231	0.636109	0.615973	0.626041			2609	Ppp2r2c	0.00579193	0.32272	0.165999	0.816336	0.648789	0.628113	0.638451	0.648031	0.625634	0.636832
1264	Gabrg2	0.0060951	0.331382	0.207034	0.891511	0.661491	0.63151	0.6465	0.658614	0.624666	0.64164		351	Bag1	0.00701971	0.289111	0.176337	0.810831	0.640657	0.612506	0.626582	0.640452	0.611627	0.62604			224	Arf1	0.00576642	0.322475	0.192943	0.846499	0.653367	0.621758	0.637562	0.653124	0.620509	0.636817
2132	Ndrg3	0.00605439	0.330443	0.2157	0.875779	0.669712	0.623508	0.64661	0.666742	0.616517	0.641629		989	Efnb3	0.00559649	0.344047	0.242096	0.900016	0.642226	0.61211	0.627168	0.641986	0.610068	0.626027			742	Crh	0.00651036	0.308129	0.207773	0.844112	0.638132	0.640943	0.639538	0.636599	0.637029	0.636814
946	Dtna	0.00570182	0.333333	0.210629	0.868138	0.66421	0.624068	0.644139	0.663115	0.62013	0.641622		3235	Sox10	0.00523064	0.345783	0.164098	0.915536	0.637709	0.615558	0.626634	0.637674	0.614326	0.626			255	Armc2	0.00622771	0.317585	0.205495	0.790921	0.663116	0.616593	0.639855	0.661234	0.612276	0.636755
1470	Grin1	0.00542408	0.335213	0.190563	0.862243	0.65499	0.631382	0.643186	0.654378	0.628864	0.641621		1554	Hkdc1	0.0117578	0.226731	0.857447	0.347507	0.643665	0.60982	0.626743	0.643551	0.60842	0.625986			1612	Icam5	0.00769935	0.283083	0.250623	0.509127	0.627825	0.658564	0.643194	0.623983	0.649519	0.636751
2687	Ptdss1	0.00600742	0.327635	0.160477	0.879593	0.6674	0.622087	0.644744	0.665675	0.617542	0.641609		3494	Tmem168	0.0072906	0.283261	0.174361	0.634956	0.640866	0.612432	0.626649	0.64068	0.611283	0.625982			3130	Slc32a1	0.00507505	0.346159	0.166772	0.903817	0.644937	0.62954	0.637239	0.644924	0.628564	0.636744
1531	Hectd1	0.00686845	0.317769	0.238825	0.860705	0.688489	0.60473	0.646609	0.685333	0.59784	0.641587		1535	Hepacam	0.00522812	0.344958	0.21449	0.91766	0.639192	0.613833	0.626512	0.639168	0.61276	0.625964			2361	Palm2	0.00613104	0.318292	0.249974	0.815795	0.645807	0.633009	0.639408	0.644283	0.629168	0.636726
332	B3gat1	0.00678755	0.312094	0.182222	0.793917	0.676886	0.614524	0.645705	0.674249	0.608881	0.641565		1769	Kcnk2	0.00542556	0.338719	0.102709	0.676426	0.636111	0.619862	0.627986	0.635538	0.616376	0.625957			2077	Mtmr6	0.00573087	0.324427	0.166342	0.838564	0.652831	0.623206	0.638018	0.652251	0.621187	0.636719
61	Acat2	0.00565926	0.347513	0.27296	0.915467	0.681127	0.613631	0.647379	0.677895	0.60522	0.641558		2818	Rer1	0.00572421	0.330967	0.217294	0.897944	0.638547	0.614976	0.626761	0.638371	0.613541	0.625956			2346	P2ry2	0.00616657	0.314199	0.189697	0.861529	0.662171	0.612836	0.637503	0.661884	0.611503	0.636693
303	Atp6v0a2	0.0065678	0.338744	0.212542	0.955796	0.678729	0.620699	0.649714	0.674221	0.60875	0.641486		260	Arrdc3	0.00517347	0.343623	0.189904	0.896453	0.639868	0.612976	0.626422	0.639855	0.612046	0.62595			2082	Mtss1l	0.00592034	0.317143	0.187664	0.869017	0.650126	0.624012	0.637069	0.649984	0.623243	0.636613
2108	N6amt1	0.00689238	0.321137	0.215246	0.852643	0.672705	0.624706	0.648705	0.667937	0.615013	0.641475		1315	Gem	0.00598737	0.326148	0.303383	0.931505	0.632134	0.621016	0.626575	0.631997	0.619886	0.625941			3833	Zfp61	0.00592818	0.319534	0.202233	0.834645	0.655221	0.622583	0.638902	0.653836	0.619365	0.636601
1665	Ing4	0.00587624	0.32836	0.17708	0.873908	0.680046	0.607476	0.643761	0.678891	0.604052	0.641472		2917	Runx2	0.00713271	0.284136	0.417888	0.574135	0.643556	0.608673	0.626114	0.643546	0.608303	0.625924			2893	Rps15	0.00600517	0.318116	0.188674	0.858552	0.655388	0.620618	0.638003	0.654722	0.618472	0.636597
2675	Psmd11	0.00556484	0.332392	0.181222	0.861376	0.657096	0.630289	0.643692	0.656058	0.626867	0.641463		1415	Gpr139	0.00504128	0.347804	0.147602	0.852277	0.643584	0.609388	0.626486	0.643575	0.60826	0.625917			2717	Ptprz1	0.0059673	0.315374	0.179696	0.849224	0.656669	0.618723	0.637696	0.656151	0.617	0.636576
2712	Ptprr	0.00629817	0.326305	0.302913	0.831588	0.658305	0.629701	0.644003	0.656787	0.626111	0.641449		553	Cdhr3	0.00528515	0.349742	0.412721	0.878774	0.64432	0.608421	0.62637	0.644276	0.607536	0.625906			45	Abcc4	0.00577367	0.327076	0.182097	0.86866	0.662889	0.613038	0.637963	0.662318	0.610828	0.636573
3406	Tbc1d14	0.00674696	0.31856	0.255453	0.880901	0.663198	0.63254	0.647869	0.659438	0.623428	0.641433		2871	Rnf32	0.00793472	0.276831	0.209321	0.725013	0.64286	0.610977	0.626918	0.642508	0.6093	0.625904			2032	Mlc1	0.00630903	0.311179	0.176894	0.82865	0.650782	0.626777	0.638779	0.649511	0.623614	0.636562
452	Calm3	0.00671661	0.320488	0.353313	0.850871	0.686918	0.609031	0.647974	0.682121	0.600741	0.641431		490	Cbr3	0.00534161	0.337318	0.161855	0.644845	0.645497	0.608577	0.627037	0.645162	0.606597	0.62588			962	Dyrk1b	0.00573867	0.326375	0.169898	0.830178	0.655124	0.620754	0.637939	0.654541	0.618568	0.636555
176	Ank3	0.00538237	0.336439	0.184088	0.876318	0.662671	0.62209	0.64238	0.662397	0.620461	0.641429		1883	Lmo2	0.00630873	0.323625	0.161206	0.84747	0.644055	0.610023	0.627039	0.643755	0.607978	0.625867			2282	Numa1	0.00567547	0.33044	0.170299	0.847737	0.654872	0.621662	0.638267	0.654085	0.618994	0.63654
1006	Eif5a	0.00550367	0.333072	0.194026	0.860559	0.664776	0.621005	0.642891	0.66414	0.618676	0.641408		2827	Rfx4	0.00583088	0.330636	0.263851	0.869274	0.643436	0.608938	0.626187	0.643406	0.608323	0.625864			2001	Med8	0.00594283	0.320086	0.155425	0.818489	0.654399	0.621908	0.638153	0.653594	0.619455	0.636524
441	Cadps	0.00589023	0.330037	0.17672	0.854627	0.665893	0.623733	0.644813	0.663966	0.618826	0.641396		3103	Slc24a3	0.00612558	0.307864	0.319111	0.920682	0.629406	0.62269	0.626048	0.629387	0.622322	0.625854			2475	Pgm2l1	0.00617055	0.311825	0.192604	0.821903	0.655644	0.620677	0.638161	0.654766	0.618278	0.636522
315	Atpif1	0.00567347	0.333764	0.191796	0.878821	0.665523	0.623277	0.6444	0.664029	0.618757	0.641393		1679	Iqsec3	0.00565289	0.317799	0.357901	0.917714	0.633265	0.618643	0.625954	0.633264	0.618442	0.625853			672	Cnot7	0.00617592	0.317443	0.229652	0.758753	0.664366	0.616207	0.640287	0.662049	0.610973	0.636511
3215	Snhg11	0.00539257	0.33052	0.152656	0.85096	0.66852	0.615573	0.642047	0.668284	0.61448	0.641382		3062	Siglech	0.0067728	0.298835	0.150372	0.69766	0.641866	0.611875	0.62687	0.641474	0.61022	0.625847			853	Dctn6	0.0060815	0.322881	0.184333	0.847083	0.669289	0.609424	0.639357	0.66776	0.605215	0.636487
2157	Nes	0.00562424	0.332588	0.186722	0.860687	0.656952	0.63104	0.643996	0.655686	0.627061	0.641373		1084	Extl2	0.0058812	0.317607	0.202962	0.805237	0.640356	0.612624	0.62649	0.640112	0.611551	0.625831			2826	Rfx3	0.0063531	0.309683	0.242613	0.786288	0.649193	0.628794	0.638994	0.647822	0.625144	0.636483
375	Best2	0.00827295	0.301741	0.17531	0.819606	0.640492	0.660059	0.650275	0.634664	0.648057	0.641361		46	Abcd1	0.00574941	0.321565	0.227548	0.877012	0.637558	0.614825	0.626192	0.637489	0.614162	0.625826			969	E4f1	0.00682558	0.298577	0.287616	0.836892	0.650259	0.625744	0.638002	0.649516	0.623432	0.636474
1929	Ly6h	0.0073357	0.287504	0.131242	0.761019	0.655153	0.630537	0.642845	0.654414	0.628233	0.641324		2288	Nxph1	0.00640302	0.302667	0.202078	0.899529	0.632222	0.620182	0.626202	0.632103	0.619548	0.625825			2604	Ppp1r9a	0.00589026	0.326289	0.164574	0.778735	0.655119	0.624048	0.639583	0.653607	0.619313	0.63646
1259	Gabrb1	0.00709421	0.305472	0.197256	0.835761	0.658424	0.632681	0.645552	0.655667	0.6269	0.641284		1632	Igfbp4	0.00826313	0.261794	0.287658	0.387199	0.635741	0.616379	0.62606	0.63574	0.615903	0.625821			1469	Grik5	0.00582954	0.32364	0.147571	0.816741	0.644628	0.631474	0.638051	0.643927	0.628991	0.636459
683	Cntnap3	0.00616083	0.31784	0.148571	0.827685	0.637292	0.652567	0.64493	0.634882	0.647651	0.641267		1272	Gadd45b	0.0103577	0.240293	0.305724	0.488452	0.623472	0.629283	0.626377	0.623442	0.62818	0.625811			1926	Lxn	0.00670166	0.299403	0.227178	0.740619	0.650436	0.6253	0.637868	0.649685	0.623194	0.636439
1334	Glcci1	0.00581095	0.338071	0.229502	0.864776	0.640901	0.656303	0.648602	0.636784	0.645599	0.641192		356	Bap1	0.00732353	0.282714	0.171828	0.679017	0.641162	0.611955	0.626559	0.640915	0.610687	0.625801			883	Dicer1	0.00636496	0.308649	0.177862	0.84527	0.659036	0.617196	0.638116	0.658118	0.614757	0.636437
892	Dkkl1	0.00645047	0.329612	0.236472	0.876599	0.661135	0.641387	0.651261	0.654344	0.627954	0.641149		3024	Setd4	0.00681979	0.29428	0.247652	0.656304	0.646311	0.607269	0.62679	0.645939	0.605606	0.625772			3774	Wnt5a	0.00745482	0.281293	0.314663	0.846562	0.641241	0.631725	0.636483	0.641197	0.631617	0.636407
1978	Masp1	0.00748922	0.334751	0.256165	0.90263	0.676997	0.628634	0.652816	0.669343	0.612888	0.641116		3588	Trim25	0.00777795	0.289019	0.206229	0.863794	0.644063	0.610452	0.627258	0.643516	0.60802	0.625768			2695	Ptk2	0.00608784	0.315105	0.204154	0.788221	0.661907	0.617029	0.639468	0.660026	0.612788	0.636407
1952	Man1a	0.0075679	0.314858	0.160777	0.932487	0.677911	0.612534	0.645222	0.675697	0.606525	0.641111		1442	Gpr89	0.0073756	0.28104	0.222201	0.675435	0.638269	0.614741	0.626505	0.638055	0.613479	0.625767			1702	Itgbl1	0.00719081	0.293798	0.198446	0.808212	0.653631	0.622513	0.638072	0.652879	0.619927	0.636403
2022	Mgat5b	0.00556654	0.331911	0.177757	0.856246	0.663543	0.625072	0.644308	0.661765	0.620426	0.641095		2969	Scnn1a	0.00598097	0.317439	0.395712	0.957723	0.630076	0.622399	0.626237	0.629951	0.621556	0.625753			350	Bad	0.00590117	0.320785	0.203596	0.868623	0.660121	0.616107	0.638114	0.659182	0.613619	0.6364
3611	Tsc22d2	0.0058433	0.335599	0.201628	0.867497	0.683664	0.607498	0.645581	0.680932	0.601218	0.641075		2346	P2ry2	0.00679981	0.296598	0.207206	0.836649	0.640038	0.612328	0.626183	0.639953	0.61152	0.625737			1991	Mcm5	0.0064366	0.314094	0.225179	0.801136	0.656538	0.624432	0.640485	0.653857	0.618938	0.636397
3502	Tmem200a	0.00984885	0.264203	0.127278	0.74054	0.673765	0.62153	0.647648	0.66922	0.612862	0.641041		2057	Mrc1	0.00573264	0.332183	0.214246	0.924921	0.631716	0.621526	0.626621	0.631478	0.619971	0.625724			137	Aire	0.00688252	0.296169	0.199194	0.86156	0.632554	0.64265	0.637602	0.632051	0.640732	0.636392
1591	Hsp90b1	0.00533985	0.335198	0.17706	0.870269	0.657272	0.626652	0.641962	0.656972	0.625105	0.641039		825	D11Wsu47e	0.012224	0.23294	0.548312	0.865887	0.643035	0.61073	0.626883	0.642808	0.608598	0.625703			3648	Tulp4	0.00558285	0.331528	0.172832	0.889623	0.652623	0.621607	0.637115	0.652384	0.620388	0.636386
2791	Rbbp6	0.00543514	0.331832	0.184627	0.847411	0.661496	0.623408	0.642452	0.660845	0.621188	0.641016		2552	Plxna4	0.0071543	0.288188	0.225694	0.773952	0.646661	0.606106	0.626384	0.646365	0.605008	0.625687			2489	Phyhipl	0.00613623	0.319302	0.195975	0.852316	0.654302	0.622877	0.638589	0.653115	0.619656	0.636386
3852	Znrf1	0.00541503	0.335759	0.176759	0.881838	0.650306	0.635116	0.642711	0.649605	0.632396	0.641		592	Chml	0.00555628	0.338197	0.199113	0.938342	0.635922	0.618051	0.626986	0.635549	0.615824	0.625686			3057	Shoc2	0.00820591	0.280223	0.45227	0.805819	0.656011	0.624029	0.64002	0.653882	0.618886	0.636384
2003	Mef2c	0.00656819	0.324782	0.246642	0.840057	0.656036	0.648414	0.652225	0.648517	0.63336	0.640938		79	Acyp1	0.00566249	0.325697	0.187836	0.881963	0.63643	0.616114	0.626272	0.63625	0.615093	0.625672			1320	Gfra2	0.006159	0.315539	0.257351	0.846451	0.664043	0.614388	0.639216	0.66224	0.610463	0.636352
1536	Hes1	0.00562101	0.334418	0.206902	0.887565	0.661044	0.625745	0.643395	0.659827	0.621945	0.640886		1103	Fam114a2	0.00603233	0.318649	0.311754	0.86179	0.641439	0.611351	0.626395	0.64117	0.610135	0.625653			1090	F11r	0.00598168	0.319195	0.157763	0.834423	0.645493	0.630053	0.637773	0.644823	0.627862	0.636342
1734	Kcnb1	0.00592734	0.327548	0.189715	0.825412	0.655191	0.637177	0.646184	0.652067	0.629679	0.640873		3137	Slc35b4	0.00622617	0.309387	0.154589	0.655866	0.645883	0.607531	0.626707	0.645488	0.605807	0.625647			3273	Srp54a	0.0059828	0.320024	0.186875	0.841685	0.655085	0.620235	0.63766	0.654485	0.61819	0.636337
3495	Tmem175	0.00599643	0.318388	0.192933	0.797916	0.672409	0.612208	0.642309	0.671659	0.610042	0.640851		1420	Gpr161	0.00962411	0.262711	1.02873	0.914695	0.639294	0.613909	0.626602	0.639183	0.612066	0.625625			2136	Ndufaf2	0.00570412	0.325101	0.162888	0.855627	0.640189	0.634266	0.637227	0.639829	0.632845	0.636337
896	Dlgap1	0.00677902	0.311772	0.144417	0.773951	0.669423	0.622363	0.645893	0.666163	0.615529	0.640846		1401	Gpd2	0.00887656	0.251959	0.433542	0.556897	0.639278	0.612258	0.625768	0.639277	0.61197	0.625623			771	Cst6	0.00666793	0.308371	0.171986	0.824482	0.653936	0.625911	0.639923	0.651807	0.620855	0.636331
3596	Tro	0.00546398	0.329331	0.17255	0.879431	0.665766	0.617403	0.641585	0.665543	0.616078	0.640811		2639	Prkcq	0.00611425	0.336986	0.170599	0.988997	0.62425	0.636522	0.630386	0.622291	0.628943	0.625617			3574	Trap1	0.00619028	0.311037	0.180716	0.855962	0.648619	0.626255	0.637437	0.64808	0.624568	0.636324
2694	Pthlh	0.00622122	0.329099	0.163961	0.880816	0.647843	0.641612	0.644727	0.645948	0.635593	0.640771		2281	Nudt9	0.00844749	0.264253	0.22545	0.833211	0.637896	0.61445	0.626173	0.637727	0.613441	0.625584			1718	Junb	0.00647165	0.303212	0.229217	0.767084	0.651298	0.627625	0.639461	0.649124	0.623523	0.636323
3241	Sox8	0.00612231	0.329046	0.152847	0.90574	0.6623	0.626837	0.644568	0.660549	0.620967	0.640758		3278	Ssbp2	0.00752736	0.286171	0.147189	0.751684	0.641803	0.61201	0.626907	0.641313	0.609851	0.625582			3127	Slc30a3	0.0138846	0.220736	0.335585	0.499158	0.667074	0.625502	0.646288	0.660913	0.611726	0.63632
340	B4galt6	0.00545284	0.335209	0.213651	0.877398	0.664271	0.62073	0.642501	0.66354	0.617955	0.640747		3828	Zfp423	0.00913585	0.277471	0.272584	0.948362	0.622448	0.632805	0.627627	0.622162	0.629002	0.625582			202	Ap2s1	0.00602371	0.315465	0.199198	0.839881	0.653336	0.621985	0.637661	0.652612	0.620005	0.636309
2729	Pwp2	0.00572775	0.341935	0.306641	0.893666	0.639465	0.648597	0.644031	0.638043	0.643427	0.640735		3638	Ttc9b	0.00578914	0.318451	1.10638	0.181184	0.603817	0.656216	0.630017	0.60128	0.649863	0.625572			2389	Pcdh1	0.00668707	0.299471	0.195309	0.763326	0.648445	0.627804	0.638125	0.647488	0.625061	0.636275
3609	Tsc2	0.00559445	0.331442	0.19818	0.854786	0.66169	0.62379	0.64274	0.660732	0.620693	0.640712		2799	Rbpms2	0.00536158	0.340045	0.533999	0.867974	0.641709	0.610879	0.626294	0.64164	0.60949	0.625565			1049	Ephx2	0.00710096	0.297992	0.324223	0.806085	0.655337	0.619883	0.63761	0.654757	0.617781	0.636269
2949	Sc5d	0.0054962	0.339199	0.23283	0.874348	0.692066	0.593277	0.642671	0.691113	0.590311	0.640712		3016	Serpinb8	0.00591585	0.321164	0.177256	0.83563	0.642058	0.610858	0.626458	0.641723	0.609383	0.625553			1424	Gpr171	0.00634399	0.3122	0.174475	0.895119	0.64864	0.626787	0.637714	0.647911	0.624433	0.636172
3680	Uchl1	0.00549525	0.332741	0.166703	0.878591	0.663103	0.620841	0.641972	0.662589	0.618683	0.640636		473	Car4	0.00674293	0.292157	0.322729	0.880414	0.634369	0.617063	0.625716	0.634339	0.61676	0.625549			287	Atp11b	0.00663621	0.297716	0.190295	0.827069	0.649398	0.625853	0.637625	0.648556	0.623778	0.636167
1000	Eid1	0.00573799	0.329087	0.173067	0.860994	0.670461	0.615666	0.643063	0.669199	0.612049	0.640624		824	D10Bwg1379e	0.00699449	0.287086	0.190066	0.724496	0.641084	0.61088	0.625982	0.640956	0.610141	0.625549			590	Chgb	0.00582786	0.322598	0.163164	0.839188	0.653639	0.620924	0.637282	0.653144	0.619171	0.636158
1605	Htr3a	0.00889092	0.277371	0.227983	0.724305	0.679204	0.614199	0.646702	0.675107	0.606114	0.64061		1016	Elmod3	0.00621247	0.309491	0.185903	0.84207	0.638323	0.613972	0.626147	0.638112	0.612977	0.625544			3108	Slc25a27	0.00534504	0.336358	0.170555	0.833555	0.645693	0.629735	0.637714	0.645065	0.627247	0.636156
3109	Slc25a3	0.00541881	0.33371	0.17591	0.866586	0.660033	0.623479	0.641756	0.659599	0.621618	0.640609		762	Csf2rb2	0.00659782	0.311207	0.745932	0.913585	0.64532	0.607311	0.626315	0.645104	0.605983	0.625544			1888	Lnx2	0.00661715	0.311133	0.161646	0.852008	0.64783	0.628157	0.637993	0.647032	0.625256	0.636144
1914	Lrrn3	0.00569826	0.328291	0.188068	0.872883	0.657787	0.62713	0.642459	0.656843	0.624349	0.640596		2953	Scarb1	0.00733719	0.283032	0.235116	0.794057	0.637397	0.61452	0.625958	0.637312	0.613767	0.625539			593	Chn1	0.00572725	0.326268	0.164975	0.807442	0.666434	0.610139	0.638287	0.665326	0.606883	0.636105
509	Ccnl2	0.0057271	0.321808	0.189323	0.799831	0.652352	0.631231	0.641791	0.651776	0.629407	0.640591		1015	Elmod1	0.0058686	0.321357	0.144684	0.714359	0.641492	0.611706	0.626599	0.641114	0.609947	0.625531			2908	Rtn1	0.00570634	0.32695	0.162621	0.852858	0.650125	0.624912	0.637518	0.649531	0.622673	0.636102
966	E2f4	0.00602059	0.329375	0.207547	0.872398	0.66384	0.625136	0.644488	0.661592	0.619567	0.640579		381	Blcap	0.00698106	0.299143	0.212878	0.891757	0.637662	0.614892	0.626277	0.637458	0.613572	0.625515			428	Cacna2d1	0.00771859	0.280191	0.219369	0.70181	0.652832	0.626526	0.639679	0.650612	0.62156	0.636086
248	Arl16	0.00636805	0.323948	0.19464	0.88766	0.669488	0.61885	0.644169	0.667467	0.613643	0.640555		418	C4b	0.00538961	0.364601	0.514562	0.957156	0.633904	0.620588	0.627246	0.63379	0.617235	0.625513			2113	Napb	0.00611903	0.315988	0.184448	0.844481	0.652828	0.622302	0.637565	0.652071	0.620071	0.636071
1414	Gpr137	0.00588786	0.331196	0.168766	0.885352	0.673189	0.613326	0.643258	0.67174	0.609302	0.640521		1175	Fgfr1	0.00535902	0.354143	0.587553	0.94466	0.637802	0.615506	0.626654	0.637742	0.613269	0.625506			2015	Mfap1a	0.00567315	0.326285	0.143367	0.839048	0.648419	0.626007	0.637213	0.647924	0.624184	0.636054
914	Dner	0.00589913	0.322349	0.146099	0.854124	0.648361	0.635301	0.641831	0.647714	0.633315	0.640514		3786	Xbp1	0.00577702	0.321425	0.275325	0.894099	0.634415	0.61728	0.625847	0.634333	0.616673	0.625503			2307	Omg	0.00616924	0.310995	0.17581	0.834073	0.644107	0.630839	0.637473	0.643322	0.628742	0.636032
2654	Prpf38b	0.00533884	0.334613	0.174055	0.84779	0.643	0.639872	0.641436	0.642683	0.638266	0.640475		224	Arf1	0.00624026	0.313757	0.181693	0.798494	0.64297	0.609727	0.626349	0.642671	0.608332	0.625501			426	Cacna1h	0.0054127	0.337639	0.390967	0.836952	0.648975	0.626767	0.637871	0.648345	0.623713	0.636029
853	Dctn6	0.00605651	0.333361	0.198927	0.895997	0.680678	0.608604	0.644641	0.678495	0.602426	0.64046		2356	Paip2	0.00600716	0.317919	0.201284	0.872577	0.639635	0.612586	0.62611	0.639445	0.611554	0.625499			688	Col14a1	0.00624694	0.322613	0.209194	0.874417	0.645504	0.63148	0.638492	0.64437	0.62763	0.636
2155	Nell2	0.00570938	0.3274	0.170322	0.835331	0.663158	0.623905	0.643532	0.661369	0.619539	0.640454		1441	Gpr88	0.00542392	0.345391	0.0846674	0.71715	0.63389	0.624206	0.629048	0.63288	0.618097	0.625489			3123	Slc2a13	0.00542511	0.332859	0.15986	0.822872	0.648674	0.625684	0.637179	0.648203	0.623758	0.63598
3130	Slc32a1	0.00507506	0.347603	0.194572	0.956785	0.641743	0.640399	0.641071	0.641692	0.639209	0.640451		3652	Txnrd1	0.00496431	0.349093	0.188869	0.912271	0.633084	0.618976	0.62603	0.633079	0.617864	0.625471			2720	Pttg1ip	0.00553316	0.33149	0.157244	0.838455	0.653995	0.621533	0.637764	0.653121	0.6188	0.635961
3024	Setd4	0.00690532	0.318189	0.229507	0.865898	0.688269	0.603863	0.646066	0.684555	0.596271	0.640413		359	Bcan	0.00550829	0.336662	0.213908	0.887224	0.641136	0.611181	0.626158	0.641008	0.609926	0.625467			309	Atp6v1d	0.00580073	0.323622	0.170895	0.835723	0.648745	0.626469	0.637607	0.648014	0.623906	0.63596
395	Bsdc1	0.00626859	0.328444	0.173619	0.889704	0.660913	0.631305	0.646109	0.657704	0.623106	0.640405		3164	Slc6a1	0.00675299	0.297932	0.158703	0.764778	0.635546	0.616933	0.626239	0.635288	0.615617	0.625453			3347	Sun1	0.00646613	0.30595	0.172755	0.749006	0.647931	0.628579	0.638255	0.646601	0.625302	0.635951
451	Calm2	0.00540615	0.335456	0.199998	0.862703	0.656616	0.627262	0.641939	0.656	0.624703	0.640352		3643	Ttpal	0.00817049	0.264602	0.23028	0.572965	0.637897	0.614558	0.626228	0.637671	0.613216	0.625444			2713	Ptprs	0.00622698	0.308748	0.180261	0.82484	0.652717	0.621965	0.637341	0.651963	0.619924	0.635943
1320	Gfra2	0.00582758	0.337467	0.279507	0.893045	0.664263	0.624725	0.644494	0.662067	0.618409	0.640238		1594	Hspa4l	0.00584249	0.317849	0.188415	0.860792	0.638871	0.61296	0.625916	0.638713	0.612147	0.62543			3483	Tmem109	0.00582206	0.323461	0.167651	0.842927	0.653642	0.621353	0.637498	0.652864	0.618955	0.63591
794	Cuedc2	0.00582449	0.336579	0.208042	0.903458	0.659806	0.628481	0.644143	0.657938	0.622531	0.640234		2899	Rps6ka3	0.00644409	0.297797	0.27872	0.347081	0.626694	0.62756	0.627127	0.626047	0.6248	0.625424			3508	Tmem246	0.00600274	0.31747	0.193334	0.861022	0.655002	0.619809	0.637405	0.654242	0.617574	0.635908
428	Cacna2d1	0.00700918	0.30996	0.155785	0.77419	0.672397	0.623258	0.647827	0.667105	0.613348	0.640227		1346	Glrb	0.008296	0.260437	0.358855	0.880283	0.632504	0.618726	0.625615	0.632469	0.61837	0.625419			2853	Rmnd1	0.00608278	0.315458	0.191111	0.819417	0.65441	0.621497	0.637954	0.653237	0.618547	0.635892
2691	Ptgs1	0.00774634	0.340176	0.245308	0.969295	0.665127	0.652654	0.658891	0.654052	0.626378	0.640215		3290	St3gal3	0.00686611	0.290054	0.25131	0.836872	0.636298	0.615038	0.625668	0.636254	0.614584	0.625419			3757	Wbp5	0.00588448	0.321043	0.162749	0.866857	0.653822	0.620087	0.636955	0.653348	0.618403	0.635875
2075	Mtif2	0.00551142	0.33685	0.249442	0.872661	0.642645	0.644989	0.643817	0.640845	0.639484	0.640165		2037	Mmaa	0.00698162	0.285631	0.285955	0.503129	0.640084	0.612352	0.626218	0.639736	0.611102	0.625419			3052	Sh3rf2	0.00550176	0.336062	0.149315	0.796245	0.640138	0.637502	0.63882	0.638883	0.632866	0.635874
1833	Laptm4b	0.00588775	0.332158	0.179262	0.874498	0.664023	0.6209	0.642461	0.662979	0.617349	0.640164		3482	Tmem108	0.00658634	0.297882	0.362591	0.877621	0.637078	0.614432	0.625755	0.636971	0.613812	0.625392			1550	Hist1h2bc	0.00592087	0.321139	0.185813	0.837833	0.649637	0.624029	0.636833	0.649281	0.622456	0.635869
2715	Ptpru	0.00699872	0.319591	0.213359	0.838458	0.645266	0.64896	0.647113	0.640572	0.639719	0.640145		2872	Rnh1	0.00633449	0.303666	0.249592	0.884961	0.635266	0.615953	0.625609	0.635247	0.615524	0.625386			3703	Usp13	0.00574633	0.328964	0.174757	0.843093	0.64529	0.63071	0.638	0.644207	0.627508	0.635858
3667	Ube2k	0.00568938	0.327738	0.177036	0.849369	0.654168	0.630124	0.642146	0.653214	0.627038	0.640126		1071	Etfa	0.00552689	0.324608	0.259978	0.897694	0.637703	0.613482	0.625592	0.637667	0.613083	0.625375			1980	Matk	0.00576063	0.325839	0.158235	0.833578	0.653844	0.620619	0.637232	0.653262	0.618452	0.635857
1462	Grid1	0.00601152	0.321544	0.167586	0.856748	0.658876	0.626057	0.642466	0.657573	0.622626	0.6401		2443	Pdgfrb	0.00537468	0.338881	0.191465	0.90406	0.638035	0.614083	0.626059	0.637925	0.612823	0.625374			922	Dok1	0.00573302	0.325783	0.155468	0.858333	0.649148	0.624624	0.636886	0.648784	0.622926	0.635855
1060	Erf	0.00594205	0.329407	0.233617	0.845349	0.6745	0.622492	0.648496	0.668971	0.611227	0.640099		410	C1qa	0.00653238	0.305223	0.185916	0.775039	0.6413	0.61167	0.626485	0.640876	0.609869	0.625372			1964	Map3k7	0.0069212	0.292288	0.250276	0.788166	0.661824	0.614493	0.638158	0.660386	0.611315	0.63585
1561	Hmox2	0.005627	0.332024	0.186376	0.873268	0.673178	0.610642	0.64191	0.672345	0.607829	0.640087		1414	Gpr137	0.00727184	0.281114	0.233354	0.877952	0.636892	0.614326	0.625609	0.636846	0.613887	0.625367			895	Dlg4	0.00571913	0.326032	0.179393	0.813483	0.658107	0.617201	0.637654	0.657212	0.614422	0.635817
998	Ehd3	0.00630373	0.319332	0.268526	0.83268	0.669893	0.616324	0.643108	0.668025	0.611983	0.640004		1893	Lpar1	0.00519497	0.345068	0.186533	0.908715	0.638584	0.613168	0.625876	0.638576	0.612147	0.625362			3280	Ssr1	0.00596756	0.315137	0.191405	0.863118	0.646065	0.627179	0.636622	0.645698	0.625886	0.635792
1820	Kpnb1	0.00567197	0.328943	0.18084	0.848044	0.667869	0.618303	0.643086	0.666091	0.613903	0.639997		2461	Per2	0.00664538	0.297767	0.166426	0.618134	0.641158	0.611406	0.626282	0.640829	0.609892	0.62536			3581	Trhde	0.00809729	0.272634	0.241597	0.770445	0.654264	0.62112	0.637692	0.65318	0.618383	0.635781
1337	Glg1	0.00554453	0.331261	0.16374	0.869638	0.654811	0.627859	0.641335	0.654302	0.62564	0.639971		3398	Tagln3	0.00676533	0.293795	0.192191	0.818917	0.641217	0.610536	0.625876	0.641019	0.609695	0.625357			1164	Fdps	0.00604121	0.313943	0.192207	0.86397	0.660588	0.613185	0.636887	0.660014	0.611546	0.63578
3850	Zmym2	0.00574784	0.332804	0.205465	0.876046	0.674999	0.610421	0.64271	0.673682	0.606234	0.639958		1616	Id3	0.00558436	0.336853	0.303441	0.884002	0.637703	0.614297	0.626	0.637598	0.613082	0.62534			1501	Gtf2i	0.0062176	0.311558	0.199068	0.849991	0.655024	0.619548	0.637286	0.654233	0.617315	0.635774
2228	Nr1d1	0.00610787	0.332523	0.263227	0.876951	0.668548	0.621751	0.64515	0.66561	0.614239	0.639924		1814	Klhl9	0.00572153	0.331273	0.166445	0.845665	0.641546	0.611264	0.626405	0.641173	0.609484	0.625329			715	Coro1c	0.00595	0.318047	0.166972	0.852053	0.655661	0.618305	0.636983	0.655089	0.616458	0.635773
2014	Mex3d	0.00606136	0.334396	0.183369	0.874283	0.643813	0.642664	0.643238	0.642315	0.637499	0.639907		2176	Ngef	0.00594128	0.31244	0.169208	0.481032	0.623393	0.629864	0.626629	0.622906	0.627739	0.625322			3092	Slc19a1	0.00613804	0.314226	0.179667	0.842761	0.647436	0.625857	0.636646	0.64711	0.624428	0.635769
795	Cul4a	0.00579731	0.326174	0.169167	0.829395	0.664363	0.619102	0.641733	0.663445	0.616365	0.639905		2773	Rasal2	0.00722131	0.282179	0.214917	0.644371	0.640163	0.611617	0.62589	0.639995	0.610649	0.625322			467	Capns1	0.00575675	0.324195	0.171475	0.862529	0.658349	0.615375	0.636862	0.65784	0.61368	0.63576
571	Cebpd	0.00600923	0.326656	0.15891	0.863237	0.649414	0.635347	0.64238	0.648359	0.631434	0.639896		3029	Sez6l2	0.00621923	0.306876	0.289506	0.89084	0.635367	0.615848	0.625607	0.635303	0.615339	0.625321			65	Acot13	0.00604777	0.312764	0.232533	0.857128	0.657494	0.616196	0.636845	0.656853	0.614601	0.635727
2851	Ripply3	0.00522456	0.338492	0.1928	0.885294	0.666877	0.614601	0.640739	0.666616	0.61313	0.639873		3446	Th	0.00586211	0.33805	0.178718	0.882445	0.645223	0.613004	0.629114	0.643533	0.607109	0.625321			1826	L1cam	0.00588337	0.316606	0.152823	0.873155	0.662797	0.610493	0.636645	0.662312	0.60911	0.635711
2561	Pmm1	0.00584849	0.328787	0.191795	0.829826	0.671738	0.613379	0.642559	0.670108	0.609628	0.639868		197	Anxa6	0.00578549	0.31386	0.296051	0.905528	0.629351	0.621941	0.625646	0.629231	0.621409	0.62532			966	E2f4	0.00628226	0.312018	0.211342	0.809859	0.654524	0.620873	0.637698	0.653375	0.618031	0.635703
3559	Top1	0.00561881	0.327732	0.160024	0.846895	0.650907	0.632253	0.64158	0.650157	0.629575	0.639866		2441	Pdgfd	0.0104739	0.257591	0.296251	0.841843	0.647981	0.606444	0.627212	0.647265	0.603351	0.625308			3484	Tmem11	0.00571187	0.326088	0.17098	0.840596	0.652513	0.621869	0.637191	0.651806	0.619581	0.635694
744	Crhr1	0.00651408	0.340838	0.379325	0.932911	0.642817	0.661839	0.652328	0.635275	0.644411	0.639843		121	Afap1	0.00802643	0.26645	0.269924	0.683673	0.637794	0.613448	0.625621	0.637753	0.612838	0.625295			766	Csrnp2	0.00815691	0.272503	0.198416	0.688068	0.651081	0.628149	0.639615	0.64883	0.622518	0.635674
456	Camk2a	0.00608989	0.320044	0.148262	0.808393	0.653618	0.631485	0.642551	0.652251	0.627419	0.639835		1031	Enpp6	0.00543781	0.339867	0.162473	0.882306	0.642769	0.609247	0.626008	0.642659	0.607924	0.625292			3754	Vwa5b2	0.00595878	0.315699	0.283029	0.871005	0.651941	0.620762	0.636352	0.65157	0.61976	0.635665
3310	Stat1	0.00659391	0.306933	0.145629	0.799373	0.64344	0.641816	0.642628	0.641783	0.637878	0.639831		1088	Eya4	0.00896283	0.253943	0.468102	0.84612	0.634675	0.616235	0.625455	0.634661	0.615922	0.625291			3756	Wash	0.005677	0.331217	0.215714	0.836306	0.65175	0.624229	0.637989	0.650622	0.620704	0.635663
1231	Fscn1	0.00567922	0.336621	0.238001	0.865584	0.653	0.635553	0.644277	0.650687	0.628965	0.639826		1384	Gng2	0.00665656	0.297746	0.37356	0.725126	0.648964	0.602281	0.625623	0.648893	0.601658	0.625275			2157	Nes	0.00583338	0.322353	0.179103	0.821388	0.649257	0.625692	0.637475	0.648352	0.622945	0.635648
556	Cdk5r1	0.00625778	0.319455	0.174398	0.793684	0.665349	0.624173	0.644761	0.662285	0.617345	0.639815		2587	Pou6f2	0.00715845	0.289134	0.182566	0.850586	0.642218	0.610254	0.626236	0.64182	0.608724	0.625272			2586	Pou6f1	0.00708521	0.300785	0.283205	0.77807	0.658025	0.61974	0.638883	0.656101	0.615177	0.635639
1421	Gpr162	0.00559221	0.327679	0.161685	0.837054	0.674191	0.608261	0.641226	0.673484	0.606107	0.639795		777	Cth	0.0063535	0.3092	0.15759	0.665781	0.638873	0.614449	0.626661	0.638208	0.612303	0.625255			3527	Tmtc1	0.00591348	0.332428	0.276951	0.789546	0.635603	0.646845	0.641224	0.632811	0.638413	0.635612
3327	Stmn2	0.00589872	0.330091	0.175321	0.870131	0.678943	0.606746	0.642845	0.677198	0.602382	0.63979		2590	Ppapdc1a	0.00594042	0.325137	0.151681	0.893301	0.634661	0.617575	0.626118	0.634452	0.61605	0.625251			2309	Opn1sw	0.00603777	0.319557	0.165879	0.849441	0.643796	0.629753	0.636774	0.643381	0.627828	0.635604
2283	Nup93	0.00538157	0.336616	0.215187	0.886557	0.659523	0.62294	0.641231	0.659017	0.620501	0.639759		19	4930506M07Rik	0.00628327	0.311377	0.234018	0.850893	0.640907	0.611252	0.626079	0.640621	0.609879	0.62525			139	Ak1	0.00673816	0.301585	0.288219	0.836477	0.649657	0.630098	0.639877	0.646797	0.624378	0.635588
3452	Thnsl1	0.00543172	0.337084	0.159436	0.870855	0.652887	0.63172	0.642304	0.651408	0.62806	0.639734		3068	Sirpa	0.00740487	0.277314	0.223926	0.499888	0.634933	0.616864	0.625899	0.634772	0.615715	0.625244			2074	Mtfp1	0.00702346	0.28919	0.229944	0.812596	0.661964	0.612673	0.637318	0.660962	0.610191	0.635576
3811	Zdhhc7	0.00872136	0.293533	0.131143	0.908255	0.669851	0.616902	0.643377	0.668095	0.611328	0.639712		2965	Scn1a	0.00538585	0.323567	0.411277	0.919385	0.630294	0.620284	0.625289	0.630292	0.62016	0.625226			513	Cct8	0.00595402	0.318625	0.185534	0.876237	0.661808	0.611325	0.636566	0.661334	0.609816	0.635575
1392	Got2	0.005407	0.333619	0.167536	0.854123	0.659872	0.621724	0.640798	0.65941	0.619941	0.639675		512	Cct2	0.00572924	0.324585	0.232846	0.86836	0.638366	0.613182	0.625774	0.638218	0.612233	0.625226			2219	Nprl2	0.00799331	0.293124	0.186961	0.823159	0.645901	0.635925	0.640913	0.642536	0.628566	0.635551
790	Cttn	0.00597526	0.320614	0.253887	0.840661	0.669736	0.61386	0.641798	0.668574	0.610772	0.639673		3769	Wnt10b	0.00798734	0.274235	0.1912	0.802138	0.639835	0.61238	0.626108	0.639525	0.610927	0.625226			370	Bcl7b	0.00594921	0.318634	0.224001	0.820812	0.643099	0.63227	0.637685	0.641782	0.629315	0.635549
294	Atp2a2	0.00537517	0.336832	0.201209	0.877465	0.672153	0.609584	0.640869	0.671691	0.607531	0.639611		2174	Nfyc	0.00611395	0.316991	0.176888	0.849296	0.639498	0.612429	0.625963	0.639229	0.611198	0.625213			515	Cd164	0.00565049	0.327384	0.165762	0.85898	0.652095	0.620973	0.636534	0.651667	0.619419	0.635543
2193	Nkiras2	0.00601654	0.327922	0.200973	0.849855	0.6562	0.631127	0.643663	0.65393	0.625286	0.639608		774	Ctbp2	0.00619784	0.312844	0.439079	0.925109	0.639317	0.611846	0.625581	0.639281	0.611141	0.625211			978	Eef1b2	0.00594322	0.318172	0.195291	0.862918	0.6521	0.621163	0.636631	0.651645	0.619424	0.635534
1307	Gdap1l1	0.00601235	0.321856	0.14812	0.833584	0.675976	0.608072	0.642024	0.674529	0.604653	0.639591		2950	Scai	0.0101017	0.238418	0.437071	0.686041	0.642745	0.608741	0.625743	0.642621	0.607782	0.625202			764	Csnk1a1	0.0060668	0.317249	0.187138	0.818663	0.653291	0.621045	0.637168	0.652496	0.618572	0.635534
1157	Fbxo34	0.00706998	0.317234	0.177276	0.84225	0.653474	0.644219	0.648846	0.647211	0.631932	0.639571		646	Clic4	0.00518476	0.348916	0.293137	0.912826	0.633154	0.618445	0.625799	0.633119	0.617241	0.62518			1478	Grip1	0.00613597	0.313416	0.204282	0.829203	0.652042	0.621395	0.636719	0.6515	0.619553	0.635527
3271	Srm	0.00550333	0.33174	0.177266	0.86353	0.648062	0.634235	0.641148	0.647407	0.631725	0.639566		2873	Robo1	0.00541843	0.344131	0.512713	0.940409	0.633196	0.619076	0.626136	0.633035	0.617275	0.625155			457	Camk2d	0.00641365	0.304023	0.172385	0.870141	0.64433	0.628062	0.636196	0.644056	0.626977	0.635516
1840	Ldb2	0.0104904	0.264771	0.0833491	0.743644	0.683593	0.615056	0.649324	0.676508	0.602583	0.639545		526	Cd63	0.00506318	0.35996	0.360063	0.949772	0.62999	0.622863	0.626426	0.629989	0.6203	0.625145			914	Dner	0.00626394	0.30855	0.176277	0.874331	0.644623	0.62771	0.636166	0.644341	0.626658	0.635499
1013	Elmo2	0.00705705	0.312618	0.216458	0.824241	0.659211	0.633752	0.646482	0.65491	0.624177	0.639544		30	9430020K01Rik	0.00560931	0.326854	0.112577	0.52491	0.631754	0.622327	0.627041	0.631066	0.619222	0.625144			1414	Gpr137	0.0062578	0.309735	0.200214	0.875444	0.657216	0.615718	0.636467	0.656722	0.614271	0.635497
370	Bcl7b	0.00581803	0.336278	0.222231	0.885298	0.643708	0.644837	0.644273	0.641106	0.637966	0.639536		3731	Vegfb	0.00669304	0.296406	0.196946	0.87066	0.638474	0.612706	0.62559	0.638345	0.611926	0.625135			3356	Syap1	0.00625635	0.317061	0.184624	0.824233	0.655348	0.622001	0.638674	0.653313	0.617679	0.635496
1005	Eif4a3	0.00556149	0.335009	0.213663	0.877991	0.667888	0.614163	0.641026	0.667281	0.611779	0.63953		1418	Gpr155	0.00524557	0.34862	0.151112	0.751191	0.637919	0.615961	0.62694	0.63769	0.612568	0.625129			2819	Resp18	0.00560359	0.324325	0.219129	0.92761	0.656974	0.61455	0.635762	0.656931	0.614052	0.635491
2313	Oprl1	0.00544376	0.330031	0.156687	0.84277	0.666112	0.614408	0.64026	0.665831	0.613223	0.639527		2676	Psmd13	0.00720306	0.285269	0.188172	0.731267	0.641386	0.610385	0.625886	0.641118	0.609125	0.625122			1458	Gria1	0.0059067	0.326938	0.150638	0.829075	0.653039	0.62202	0.63753	0.652121	0.618852	0.635486
2539	Plg	0.00690454	0.30917	0.134943	0.822788	0.646889	0.641863	0.644376	0.643791	0.635245	0.639518		2494	Pigp	0.00543673	0.350677	0.379475	0.944527	0.641176	0.612507	0.626841	0.640891	0.609338	0.625114			981	Eepd1	0.00645344	0.313668	0.176443	0.728737	0.65522	0.623662	0.639441	0.653036	0.617911	0.635473
722	Cox6c	0.00602636	0.331092	0.207304	0.882781	0.68379	0.602821	0.643306	0.681593	0.597442	0.639518		1271	Gad2	0.00542916	0.350093	0.106773	0.883263	0.643935	0.60974	0.626838	0.643611	0.606617	0.625114			3327	Stmn2	0.00659454	0.297715	0.235982	0.862743	0.659784	0.612552	0.636168	0.65941	0.611531	0.63547
1168	Fezf2	0.00719553	0.314883	0.152856	0.830773	0.666845	0.634798	0.650822	0.658979	0.620053	0.639516		574	Celf6	0.00587091	0.327644	0.164969	0.910471	0.638693	0.613687	0.62619	0.638418	0.611756	0.625087			755	Cry2	0.00597913	0.321889	0.171467	0.810375	0.650958	0.624908	0.637933	0.64965	0.621273	0.635461
159	Alg2	0.00588929	0.323982	0.210317	0.840433	0.674612	0.607707	0.641159	0.673727	0.60517	0.639448		1163	Fdft1	0.00657594	0.298743	0.179835	0.747786	0.644065	0.607929	0.625997	0.643663	0.606486	0.625075			254	Arl6ip5	0.0058331	0.324307	0.168763	0.827326	0.651198	0.622421	0.63681	0.650599	0.620277	0.635438
2278	Nudt2	0.00736371	0.308524	0.171036	0.829398	0.646939	0.63764	0.642289	0.645484	0.633365	0.639425		3455	Thrb	0.00967649	0.243318	0.475748	0.244293	0.63388	0.616612	0.625246	0.633852	0.616292	0.625072			2155	Nell2	0.00598729	0.317502	0.172545	0.798263	0.651634	0.623951	0.637792	0.650291	0.620578	0.635434
2721	Purb	0.00562584	0.331828	0.191222	0.849923	0.665521	0.618164	0.641843	0.664306	0.614515	0.639411		784	Ctps	0.00577852	0.329459	0.236263	0.877361	0.637682	0.614268	0.625975	0.637437	0.612691	0.625064			796	Cux1	0.00614821	0.31258	0.245391	0.8234	0.636171	0.636947	0.636559	0.635647	0.635214	0.63543
613	Chrne	0.00662051	0.325639	0.15396	0.85157	0.659983	0.628073	0.644028	0.657269	0.621538	0.639403		3538	Tnfrsf1a	0.00770133	0.280718	0.174286	0.830057	0.638131	0.613654	0.625893	0.637885	0.612242	0.625063			1084	Extl2	0.0055843	0.328597	0.215626	0.843683	0.654714	0.618359	0.636536	0.654246	0.616605	0.635425
2349	P4hb	0.0055295	0.332247	0.184781	0.865488	0.669917	0.610779	0.640348	0.669552	0.609167	0.63936		729	Cpne3	0.00621438	0.31431	0.1823	0.86347	0.63858	0.612982	0.625781	0.638302	0.611822	0.625062			3339	Stxbp1	0.00599802	0.310362	0.224989	0.833689	0.654395	0.619127	0.636761	0.653572	0.617231	0.635402
720	Cox4i1	0.00547832	0.331972	0.176168	0.852633	0.661803	0.61949	0.640646	0.661209	0.617413	0.639311		2954	Scarb2	0.00556888	0.32748	0.209893	0.925071	0.634852	0.616277	0.625565	0.634726	0.615381	0.625053			374	Bend6	0.00558838	0.318332	0.317571	0.903979	0.658208	0.613189	0.635699	0.658065	0.612708	0.635386
960	Dynlt3	0.00550164	0.334943	0.196573	0.861702	0.662035	0.619453	0.640744	0.66144	0.617174	0.639307		878	Dhcr24	0.00654905	0.298666	0.187618	0.801183	0.6405	0.610887	0.625694	0.640233	0.609873	0.625053			3555	Tom1l2	0.00613049	0.312195	0.206293	0.829161	0.654403	0.620234	0.637319	0.653233	0.617515	0.635374
944	Dstn	0.00616071	0.323931	0.179542	0.865491	0.678451	0.606763	0.642607	0.676657	0.601912	0.639285		3223	Socs5	0.00627578	0.306743	0.181503	0.727409	0.639941	0.611444	0.625692	0.639716	0.610352	0.625034			3031	Sf3b2	0.00587784	0.320718	0.166862	0.846189	0.650605	0.622777	0.636691	0.650029	0.620668	0.635348
3851	Zmynd11	0.00577741	0.326372	0.182546	0.862831	0.656996	0.624493	0.640744	0.656387	0.622112	0.63925		2352	Pacsin1	0.00623298	0.308572	0.169436	0.809194	0.639367	0.612034	0.625701	0.639117	0.610918	0.625017			1404	Gpnmb	0.00607505	0.318566	0.17388	0.836026	0.652521	0.62021	0.636365	0.652109	0.618584	0.635346
3696	Uqcr11	0.00579257	0.324866	0.198236	0.847185	0.659224	0.623182	0.641203	0.658245	0.620218	0.639231		3182	Slc9a3r2	0.00681582	0.293143	0.247553	0.891484	0.634857	0.615722	0.625289	0.634803	0.615224	0.625014			759	Cryzl1	0.00783256	0.286559	0.65539	0.843902	0.674866	0.603814	0.63934	0.672115	0.598573	0.635344
2442	Pdgfra	0.00563623	0.323301	0.153811	0.855409	0.658687	0.621242	0.639964	0.658434	0.619996	0.639215		913	Dnajc6	0.00647986	0.300602	0.196572	0.851553	0.637784	0.613078	0.625431	0.637644	0.612382	0.625013			2539	Plg	0.00715136	0.28967	0.195043	0.812882	0.639662	0.636197	0.637929	0.638137	0.632546	0.635341
1718	Junb	0.00613536	0.318106	0.184885	0.798242	0.65944	0.627932	0.643686	0.656168	0.62225	0.639209		2234	Nr2f6	0.0062772	0.321554	0.237462	0.964333	0.614855	0.637894	0.626374	0.614462	0.635545	0.625003			256	Arnt2	0.00651055	0.309272	0.230768	0.832504	0.64904	0.627953	0.638496	0.647296	0.623378	0.635337
122	Aff4	0.00599353	0.327676	0.205853	0.872882	0.655755	0.629252	0.642503	0.653835	0.624576	0.639206		1671	Inpp5j	0.00513213	0.341766	0.282877	0.88139	0.63636	0.614545	0.625452	0.636333	0.613673	0.625003			3242	Sox9	0.00613255	0.321144	0.246078	0.897372	0.658948	0.614209	0.636578	0.658448	0.612188	0.635318
2114	Nat6	0.00637809	0.323127	0.151633	0.885537	0.643534	0.643512	0.643523	0.641322	0.637064	0.639193		2388	Pcbp4	0.00641394	0.300558	0.229456	0.890043	0.632944	0.617372	0.625158	0.632938	0.617059	0.624998			1783	Kctd4	0.0130784	0.226327	0.641218	0.753973	0.657535	0.618969	0.638252	0.656227	0.614372	0.635299
678	Cntn3	0.00591958	0.326954	0.174382	0.83501	0.644299	0.643118	0.643709	0.641632	0.636701	0.639167		3770	Wnt11	0.00613436	0.323892	0.346905	0.950077	0.63004	0.621141	0.62559	0.630021	0.619973	0.624997			1840	Ldb2	0.0101542	0.249476	0.176334	0.673178	0.662186	0.61888	0.640533	0.658976	0.611606	0.635291
3779	Wnt8b	0.00940751	0.288486	0.126481	0.882881	0.666114	0.636767	0.65144	0.657759	0.620571	0.639165		3687	Ugdh	0.0067506	0.297291	0.189687	0.876483	0.638528	0.612487	0.625508	0.638377	0.611604	0.624991			1665	Ing4	0.00609099	0.319	0.174745	0.856849	0.662818	0.611099	0.636958	0.661996	0.608563	0.635279
1590	Hsf1	0.00581967	0.32862	0.162122	0.849321	0.662315	0.619748	0.641031	0.661489	0.616833	0.639161		3688	Uggt1	0.00664063	0.297161	0.160708	0.724547	0.638236	0.612944	0.62559	0.638015	0.611937	0.624976			2614	Ppp3r1	0.00581232	0.32423	0.194056	0.839506	0.654523	0.618686	0.636605	0.653904	0.616532	0.635218
134	Aif1	0.00686179	0.321611	0.143336	0.871279	0.679008	0.614794	0.646901	0.673763	0.604521	0.639142		1001	Eif1ax	0.00721101	0.285786	0.173397	0.765251	0.641238	0.609908	0.625573	0.641039	0.608891	0.624965			310	Atp6v1e1	0.00580115	0.32536	0.168324	0.837559	0.653569	0.620167	0.636868	0.652766	0.617669	0.635217
1768	Kcnk13	0.00670971	0.318171	0.170231	0.867757	0.628544	0.661718	0.645131	0.624884	0.653308	0.639096		2143	Necab1	0.00774979	0.274616	0.163505	0.527692	0.637459	0.614252	0.625856	0.637169	0.612754	0.624962			3117	Slc27a4	0.00633598	0.307319	0.222127	0.845833	0.659179	0.614731	0.636955	0.658042	0.612325	0.635184
3726	Vdac1	0.0054106	0.334592	0.17795	0.866356	0.65084	0.6298	0.64032	0.650381	0.627735	0.639058		1355	Gm1335	0.00594172	0.313825	0.208312	0.860968	0.638084	0.612813	0.625448	0.637913	0.612007	0.62496			1536	Hes1	0.00605603	0.315737	0.20183	0.848745	0.652259	0.621228	0.636743	0.65139	0.61896	0.635175
2143	Necab1	0.00597271	0.322102	0.152803	0.831108	0.658492	0.62658	0.642536	0.656363	0.621724	0.639044		3411	Tbl3	0.00781318	0.274175	0.320726	0.840973	0.637627	0.612736	0.625181	0.637607	0.612293	0.62495			2354	Paf1	0.00563897	0.330801	0.164386	0.871737	0.661215	0.611021	0.636118	0.660917	0.609422	0.63517
649	Clip2	0.00540717	0.33022	0.190091	0.840756	0.66801	0.612017	0.640014	0.6676	0.610484	0.639042		1813	Klhl4	0.005946	0.321256	0.169425	0.86147	0.638691	0.613077	0.625884	0.638387	0.6115	0.624944			2368	Papola	0.00585005	0.321937	0.184379	0.833168	0.65119	0.621968	0.636579	0.650514	0.619819	0.635166
2418	Pcsk2	0.00560518	0.333723	0.206463	0.854997	0.663941	0.619035	0.641488	0.662755	0.615325	0.63904		2946	Sbf1	0.00599221	0.316075	0.333791	0.884971	0.633184	0.617787	0.625486	0.633046	0.616787	0.624916			3340	Stxbp2	0.0060171	0.318904	0.147629	0.801196	0.644301	0.629887	0.637094	0.643345	0.626911	0.635128
3365	Synj1	0.00560326	0.333226	0.184901	0.881163	0.669397	0.612927	0.641162	0.668374	0.609699	0.639037		2602	Ppp1r3b	0.0062748	0.311212	0.141861	0.671819	0.644179	0.608928	0.626553	0.643463	0.606322	0.624892			2115	Nat8l	0.00564571	0.327896	0.163675	0.832118	0.655578	0.616346	0.635962	0.655238	0.615001	0.63512
2920	Rxfp1	0.012023	0.241444	0.0620252	0.629433	0.673926	0.619243	0.646585	0.668737	0.609324	0.63903		1826	L1cam	0.0066501	0.306599	0.149261	0.888075	0.637435	0.614567	0.626001	0.636985	0.612794	0.624889			3676	Ubr1	0.00586885	0.327656	0.164709	0.863022	0.655606	0.618589	0.637097	0.654593	0.615634	0.635114
2	0610010F05Rik	0.00623108	0.328372	0.198174	0.879513	0.68422	0.604919	0.644569	0.680853	0.597203	0.639028		3295	St6galnac6	0.00732944	0.285027	0.429022	0.793237	0.638377	0.612129	0.625253	0.638329	0.611431	0.62488			1674	Ipo4	0.00605494	0.31531	0.181541	0.852336	0.652304	0.620818	0.636561	0.651559	0.618665	0.635112
1721	Kalrn	0.00591027	0.324963	0.168278	0.820218	0.651361	0.632682	0.642022	0.64977	0.628258	0.639014		1290	Gas6	0.0061297	0.309916	0.194653	0.877959	0.636104	0.614522	0.625313	0.635963	0.61379	0.624876			3310	Stat1	0.00721771	0.28595	0.218369	0.820981	0.639656	0.633163	0.63641	0.639008	0.631202	0.635105
3663	Ube2e3	0.00675927	0.308675	0.119957	0.783532	0.657699	0.627462	0.642581	0.655519	0.62246	0.63899		3585	Trib2	0.00622648	0.310265	0.14536	0.65123	0.643915	0.608517	0.626216	0.64332	0.606429	0.624874			2456	Pea15a	0.00618622	0.309632	0.222894	0.8494	0.649128	0.622781	0.635954	0.648745	0.621456	0.635101
1678	Iqsec1	0.00569019	0.336909	0.274432	0.887982	0.671457	0.612749	0.642103	0.669864	0.608006	0.638935		605	Chrna5	0.00735976	0.2806	0.280723	0.565174	0.649545	0.601158	0.625351	0.649444	0.600292	0.624868			73	Actc1	0.00574362	0.328771	0.173789	0.83526	0.656037	0.617835	0.636936	0.655209	0.614979	0.635094
1444	Gprasp1	0.00541994	0.332355	0.158905	0.867421	0.655046	0.624366	0.639706	0.654794	0.623038	0.638916		362	Bcas1	0.00540683	0.337522	0.196254	0.908116	0.636584	0.614519	0.625552	0.636468	0.613267	0.624867			3023	Setd3	0.00677028	0.294852	0.248356	0.81518	0.652196	0.622552	0.637374	0.650855	0.619313	0.635084
2630	Prkag2	0.00683232	0.313309	0.220984	0.835239	0.679007	0.6094	0.644204	0.675483	0.602174	0.638828		1397	Gpc5	0.00640798	0.322316	0.45696	0.969239	0.629485	0.622185	0.625835	0.629434	0.620293	0.624864			469	Capzb	0.00583394	0.321638	0.176846	0.838744	0.656456	0.615983	0.63622	0.655933	0.614192	0.635062
3728	Vdac3	0.00578243	0.332145	0.20543	0.873133	0.678623	0.603656	0.641139	0.677366	0.600277	0.638822		3545	Tnni1	0.00553893	0.333344	0.148819	0.837499	0.638994	0.612974	0.625984	0.638612	0.611097	0.624855			2014	Mex3d	0.00595594	0.328191	0.168889	0.837649	0.644987	0.629817	0.637402	0.643954	0.62617	0.635062
934	Dpy19l1	0.00576264	0.33507	0.229619	0.880015	0.665271	0.620141	0.642706	0.663349	0.614195	0.638772		590	Chgb	0.00620717	0.31011	0.159902	0.795166	0.640642	0.61053	0.625586	0.640353	0.609332	0.624842			3475	Tmbim6	0.00608908	0.314786	0.189063	0.844488	0.657745	0.615158	0.636452	0.65707	0.613052	0.635061
3117	Slc27a4	0.00585912	0.330743	0.198924	0.87328	0.675118	0.610154	0.642636	0.672754	0.604783	0.638768		979	Eef1g	0.00629928	0.306711	0.178285	0.831676	0.6381	0.612915	0.625507	0.637842	0.611829	0.624836			1267	Gabrq	0.00552193	0.338039	0.466643	0.973282	0.639388	0.631482	0.635435	0.639386	0.630724	0.635055
1887	Lmx1b	0.00668817	0.338357	0.263126	0.909898	0.67196	0.61619	0.644075	0.668872	0.608612	0.638742		1256	Gabra4	0.00463099	0.359072	0.265591	0.930041	0.626193	0.624745	0.625469	0.626175	0.623409	0.624792			3708	Usp22	0.00587929	0.321356	0.158416	0.853303	0.649761	0.622828	0.636295	0.649191	0.620884	0.635037
1084	Extl2	0.00550649	0.335792	0.221391	0.868708	0.663608	0.617722	0.640665	0.662739	0.614739	0.638739		1493	Gsta4	0.0109266	0.243426	0.352167	0.880902	0.640067	0.611171	0.625619	0.639916	0.609668	0.624792			3480	Tmeff2	0.00602972	0.317349	0.189092	0.864039	0.652766	0.620157	0.636461	0.652079	0.617988	0.635033
464	Cap1	0.00575847	0.329636	0.218294	0.856613	0.69218	0.591871	0.642026	0.690342	0.587108	0.638725		3499	Tmem179	0.0061028	0.315703	0.177322	0.829676	0.641274	0.60991	0.625592	0.640997	0.608584	0.624791			157	Alg1	0.00577196	0.326383	0.187889	0.843684	0.654608	0.619463	0.637036	0.653619	0.616448	0.635033
490	Cbr3	0.0056826	0.335304	0.260368	0.885254	0.649554	0.632449	0.641002	0.648404	0.629026	0.638715		2887	Rplp0	0.00618044	0.309594	0.291427	0.868355	0.638297	0.612189	0.625243	0.638165	0.611415	0.62479			3366	Synj2	0.00714755	0.287853	0.1993	0.767317	0.663452	0.609431	0.636442	0.662657	0.607401	0.635029
2972	Scrn1	0.00513797	0.341112	0.237475	0.894627	0.658098	0.622701	0.6404	0.657459	0.619946	0.638702		3852	Znrf1	0.00585865	0.322565	0.139761	0.773009	0.640559	0.611331	0.625945	0.640099	0.609479	0.624789			3044	Sh2b3	0.00749233	0.290173	0.23447	0.829068	0.66565	0.611122	0.638386	0.663415	0.606639	0.635027
2560	Pmfbp1	0.0055875	0.336019	0.181048	0.871352	0.669496	0.609468	0.639482	0.669233	0.608125	0.638679		2628	Prex1	0.00785936	0.265646	0.541756	0.245722	0.60162	0.648739	0.62518	0.601592	0.647965	0.624779			3567	Tppp	0.00596879	0.320915	0.189721	0.834952	0.658528	0.615597	0.637063	0.657465	0.612571	0.635018
1171	Fgf1	0.00547207	0.334386	0.178681	0.860765	0.656629	0.622816	0.639723	0.656258	0.621045	0.638652		1332	Gjd2	0.00548338	0.330006	0.200204	0.88167	0.639088	0.611759	0.625424	0.63891	0.610619	0.624765			2575	Polk	0.0068854	0.29408	0.181617	0.871513	0.640755	0.630682	0.635719	0.640485	0.629498	0.634992
3630	Tspyl2	0.00534203	0.33326	0.180796	0.871998	0.657054	0.621344	0.639199	0.656899	0.620296	0.638597		2189	Nipal3	0.00597525	0.324041	0.135491	0.835471	0.640561	0.611204	0.625882	0.640099	0.609429	0.624764			417	C2cd2l	0.00587379	0.324226	0.155121	0.80754	0.648852	0.624822	0.636837	0.648029	0.621948	0.634988
3646	Tubb2a	0.00549353	0.330124	0.155281	0.849056	0.657264	0.622174	0.639719	0.656781	0.620398	0.63859		3006	Serinc5	0.00556197	0.334028	0.161771	0.895002	0.639311	0.611831	0.625571	0.639108	0.610403	0.624756			2096	Myc	0.00594342	0.32083	0.176301	0.772477	0.646402	0.627984	0.637193	0.645118	0.624822	0.63497
3227	Son	0.00548881	0.332643	0.17668	0.85383	0.659156	0.62041	0.639783	0.658702	0.618473	0.638587		290	Atp1a1	0.00644138	0.301982	0.168213	0.696163	0.639813	0.611398	0.625605	0.639478	0.610032	0.624755			2308	Opcml	0.00813316	0.272295	0.241216	0.704705	0.65157	0.623787	0.637679	0.650062	0.619866	0.634964
236	Arhgap5	0.0057522	0.33813	0.258888	0.895738	0.667643	0.61439	0.641017	0.666587	0.610563	0.638575		2961	Scg5	0.00600049	0.317196	0.153912	0.815278	0.640056	0.611092	0.625574	0.639758	0.60973	0.624744			661	Clu	0.00572178	0.326661	0.196737	0.838835	0.655727	0.615598	0.635662	0.655518	0.614382	0.63495
1112	Fam163b	0.00941992	0.272345	0.211612	0.728342	0.66446	0.630787	0.647624	0.657688	0.619452	0.63857		3795	Yipf1	0.00653637	0.29749	0.365972	0.812308	0.636989	0.613015	0.625002	0.636932	0.612555	0.624744			994	Egr2	0.00791485	0.287733	0.165956	0.657505	0.658845	0.622948	0.640896	0.655636	0.614224	0.63493
2686	Ptchd1	0.00553755	0.3499	0.312483	0.933889	0.667696	0.620114	0.643905	0.664788	0.612238	0.638513		2025	Mgst3	0.00902495	0.248788	0.363376	0.898977	0.628546	0.621098	0.624822	0.628544	0.620934	0.624739			392	Brd8	0.00586416	0.323591	0.184981	0.856764	0.648634	0.62496	0.636797	0.647688	0.622136	0.634912
2302	Olfm1	0.0059366	0.328481	0.175611	0.848793	0.662774	0.621207	0.64199	0.6608	0.616159	0.638479		2999	Sema5b	0.00559061	0.320072	0.179625	0.464536	0.638894	0.614036	0.626465	0.638045	0.61137	0.624707			2729	Pwp2	0.00570054	0.332328	0.225463	0.813113	0.643638	0.632729	0.638183	0.641902	0.627889	0.634896
2028	Micu1	0.00536089	0.339414	0.233364	0.87886	0.657278	0.625105	0.641192	0.65606	0.620887	0.638473		1914	Lrrn3	0.0069044	0.294873	0.217675	0.845612	0.639302	0.611238	0.62527	0.639113	0.610257	0.624685			3312	Stat3	0.00609701	0.318086	0.22031	0.846218	0.650154	0.624501	0.637327	0.648727	0.621064	0.634895
2961	Scg5	0.0055211	0.333616	0.164127	0.881715	0.651657	0.627997	0.639827	0.651142	0.625719	0.638431		650	Clip4	0.00581389	0.328303	0.147224	0.764448	0.642012	0.610348	0.62618	0.641441	0.607895	0.624668			3376	Syt13	0.00704555	0.288237	0.281715	0.77603	0.657493	0.616615	0.637054	0.656039	0.613749	0.634894
2581	Pop4	0.00621554	0.325	0.163033	0.851104	0.667205	0.618078	0.642642	0.664798	0.611971	0.638385		244	Arid1b	0.0100496	0.260821	1.47758	0.922561	0.632598	0.618824	0.625711	0.632484	0.616843	0.624663			2477	Pgrmc1	0.00647719	0.311167	0.142661	0.860925	0.653451	0.62181	0.637631	0.651907	0.617881	0.634894
3678	Ubtf	0.00555852	0.332405	0.171761	0.865711	0.649271	0.63049	0.639881	0.648742	0.628021	0.638382		1831	Lancl1	0.00654401	0.298403	0.191699	0.641473	0.639406	0.6115	0.625453	0.639111	0.610214	0.624663			3215	Snhg11	0.00558858	0.327377	0.148253	0.855879	0.658049	0.613374	0.635712	0.65774	0.612032	0.634886
2459	Penk	0.00583871	0.339321	0.204272	0.915765	0.631659	0.649949	0.640804	0.63075	0.645948	0.638349		212	Aplnr	0.00803466	0.269672	0.23745	0.700843	0.638078	0.612668	0.625373	0.637842	0.611434	0.624638			248	Arl16	0.00657526	0.303633	0.240973	0.861496	0.654723	0.61745	0.636086	0.654097	0.615596	0.634847
250	Arl3	0.00534913	0.334119	0.173257	0.85086	0.662491	0.616069	0.63928	0.662086	0.614534	0.63831		3005	Serinc1	0.00614162	0.313701	0.176961	0.837922	0.639475	0.61127	0.625373	0.639195	0.610034	0.624615			3209	Snap91	0.00619608	0.306143	0.23999	0.828221	0.658048	0.614671	0.636359	0.657056	0.612615	0.634836
1532	Hectd2	0.0055369	0.333475	0.206733	0.866063	0.674329	0.605725	0.640027	0.673514	0.60309	0.638302		1800	Kifc5b	0.00647921	0.301993	0.190291	0.779346	0.640641	0.61048	0.625561	0.640241	0.608982	0.624612			1929	Ly6h	0.00776313	0.278361	0.18949	0.838149	0.650415	0.621537	0.635976	0.649945	0.619721	0.634833
1564	Hnf4a	0.00772883	0.287361	0.163776	0.717136	0.639477	0.647361	0.643419	0.635964	0.640624	0.638294		1145	Fasn	0.00600671	0.314248	0.189271	0.861601	0.638402	0.612043	0.625223	0.638174	0.611033	0.624603			984	Efemp2	0.00601032	0.321948	0.246137	0.836571	0.657808	0.617958	0.637883	0.655887	0.613775	0.634831
916	Dnttip1	0.00621598	0.318264	0.190392	0.841199	0.676293	0.604983	0.640638	0.674898	0.601629	0.638264		126	Agps	0.00577531	0.322084	0.668771	0.913276	0.633687	0.616368	0.625027	0.633638	0.615563	0.624601			1231	Fscn1	0.00590018	0.324753	0.200876	0.786547	0.64709	0.629906	0.638498	0.645063	0.624563	0.634813
3581	Trhde	0.006833	0.319356	0.173705	0.842559	0.669764	0.618374	0.644069	0.6661	0.610425	0.638263		66	Acot7	0.0064362	0.299557	0.219219	0.887389	0.632854	0.61687	0.624862	0.632787	0.616412	0.6246			433	Cacnb4	0.00721647	0.292795	0.303106	0.647879	0.648962	0.630898	0.63993	0.645586	0.624023	0.634805
913	Dnajc6	0.00580129	0.327747	0.159137	0.851288	0.663688	0.616076	0.639882	0.662904	0.613612	0.638258		1658	Il4ra	0.00620604	0.31845	0.145054	0.821449	0.643458	0.607773	0.625615	0.643185	0.606014	0.624599			3489	Tmem145	0.00777782	0.271305	0.409692	0.828905	0.641504	0.629423	0.635464	0.640993	0.628608	0.6348
2098	Mylip	0.00772926	0.303934	0.172365	0.86648	0.678817	0.612928	0.645872	0.67365	0.60283	0.63824		3026	Setd7	0.00604045	0.307015	0.287338	0.855078	0.634968	0.614744	0.624856	0.634876	0.614316	0.624596			2018	Mfsd6	0.0060033	0.31963	0.198363	0.866304	0.654531	0.618482	0.636506	0.653636	0.615962	0.634799
2982	Sdhb	0.00543185	0.33057	0.172795	0.845584	0.6637	0.614282	0.638991	0.663426	0.613032	0.638229		3140	Slc35e2	0.00720294	0.282106	0.246029	0.772702	0.636488	0.614163	0.625326	0.636197	0.612984	0.62459			773	Cstf2	0.00596898	0.317523	0.194892	0.862654	0.651002	0.621272	0.636137	0.650281	0.619253	0.634767
2466	Pfdn4	0.0063268	0.319885	0.14741	0.870774	0.665141	0.618467	0.641804	0.663148	0.613295	0.638221		3514	Tmem47	0.00537074	0.350308	0.155352	0.925868	0.636151	0.615964	0.626057	0.635918	0.613255	0.624587			1459	Gria2	0.00584142	0.324741	0.149164	0.834797	0.646896	0.625543	0.636219	0.646297	0.623236	0.634766
2915	Rufy3	0.00541456	0.334498	0.173176	0.86775	0.654331	0.624339	0.639335	0.653909	0.622481	0.638195		502	Ccdc92	0.00566791	0.323753	0.19269	0.849165	0.639022	0.611576	0.625299	0.63876	0.610409	0.624585			573	Celf4	0.00591637	0.321393	0.171974	0.857113	0.65312	0.619662	0.636391	0.652327	0.61718	0.634754
1155	Fbxo2	0.00553978	0.338374	0.217987	0.893459	0.654265	0.626288	0.640277	0.653384	0.622996	0.63819		894	Dlg2	0.00683038	0.290501	0.202685	0.5281	0.627159	0.622908	0.625034	0.627068	0.622088	0.624578			353	Bai3	0.00616174	0.313531	0.177675	0.775244	0.657718	0.61611	0.636914	0.656639	0.612843	0.634741
162	Alkbh6	0.00650809	0.323055	0.156458	0.875159	0.676728	0.60958	0.643154	0.673775	0.60258	0.638178		1335	Glce	0.0061128	0.319753	0.125502	0.785007	0.640729	0.612495	0.626612	0.639804	0.609346	0.624575			1129	Fam46a	0.0063509	0.316443	0.185223	0.85195	0.643286	0.631232	0.637259	0.642018	0.627454	0.634736
1289	Gas5	0.00568446	0.325594	0.217567	0.877108	0.664203	0.614244	0.639223	0.663797	0.612515	0.638156		3617	Tshz1	0.00591353	0.328444	0.178003	0.878197	0.637885	0.614934	0.62641	0.637056	0.612087	0.624572			1512	Haghl	0.00550592	0.329963	0.196815	0.857969	0.664646	0.607849	0.636248	0.663914	0.605535	0.634725
3697	Uqcrb	0.0056926	0.334668	0.241132	0.90512	0.684339	0.596785	0.640562	0.683232	0.593042	0.638137		544	Cdh23	0.0106766	0.262615	0.557424	0.955672	0.642457	0.61077	0.626614	0.6422	0.60689	0.624545			2941	Sar1a	0.00665099	0.298246	0.282886	0.828452	0.657081	0.613714	0.635398	0.656838	0.612608	0.634723
818	Cyp4v3	0.00669586	0.32019	0.136899	0.881536	0.660588	0.624541	0.642564	0.658134	0.61813	0.638132		1291	Gas7	0.00645258	0.300479	0.160883	0.512344	0.631058	0.619472	0.625265	0.630838	0.618238	0.624538			896	Dlgap1	0.00800273	0.273838	0.20248	0.698442	0.650247	0.623341	0.636794	0.649103	0.620323	0.634713
635	Clca1	0.00873275	0.306194	0.149902	0.867464	0.637307	0.660325	0.648816	0.630615	0.64563	0.638123		2781	Rasgrp4	0.0059228	0.326434	0.22887	0.973662	0.624958	0.627845	0.626402	0.624183	0.624827	0.624505			2734	Qrfp	0.00593058	0.322311	0.152379	0.858176	0.652257	0.620903	0.63658	0.651376	0.618015	0.634695
620	Chst15	0.00590666	0.337367	0.320079	0.915436	0.653439	0.629941	0.64169	0.651938	0.624241	0.63809		2564	Pnkd	0.0067431	0.29164	0.266092	0.866257	0.636659	0.612601	0.62463	0.636655	0.612322	0.624488			204	Apba1	0.0064439	0.303584	0.231588	0.866041	0.664399	0.60626	0.63533	0.664085	0.605288	0.634687
3698	Uqcrc2	0.0057113	0.328205	0.192741	0.853877	0.662494	0.617165	0.639829	0.661625	0.614543	0.638084		3681	Uck1	0.00638238	0.305835	0.237997	0.862003	0.63676	0.613355	0.625057	0.636588	0.612333	0.62446			2184	Nicn1	0.00611969	0.315321	0.167685	0.848373	0.649207	0.623339	0.636273	0.648403	0.620949	0.634676
1888	Lnx2	0.00684717	0.320677	0.138663	0.871987	0.650459	0.633114	0.641787	0.648625	0.627528	0.638076		1086	Eya1	0.00737506	0.286946	0.701583	0.844334	0.638063	0.611983	0.625023	0.63794	0.610978	0.624459			1678	Iqsec1	0.00595979	0.319124	0.247337	0.840047	0.659505	0.613641	0.636573	0.658362	0.610953	0.634657
1983	Matr3	0.00561986	0.331453	0.159706	0.875124	0.651987	0.627438	0.639712	0.651319	0.624823	0.638071		1890	Lonrf3	0.00628993	0.315243	0.246896	0.894774	0.637018	0.613785	0.625402	0.636704	0.612199	0.624452			2255	Nrxn1	0.00656607	0.300065	0.194858	0.808672	0.651897	0.620413	0.636155	0.651024	0.618286	0.634655
2346	P2ry2	0.00616681	0.324598	0.154471	0.86905	0.677505	0.603087	0.640296	0.676389	0.5997	0.638044		3452	Thnsl1	0.00621501	0.314314	0.137325	0.822592	0.637664	0.613768	0.625716	0.637065	0.611837	0.624451			3697	Uqcrb	0.00575193	0.326185	0.228476	0.87859	0.669486	0.603241	0.636363	0.668685	0.600623	0.634654
3420	Tcf19	0.00694108	0.306785	0.145223	0.798129	0.6582	0.628241	0.643221	0.655043	0.621042	0.638042		2699	Ptp4a1	0.00685213	0.294322	0.164239	0.762767	0.640884	0.609684	0.625284	0.64056	0.608305	0.624432			1760	Kcnj2	0.00545141	0.347642	0.136149	0.855391	0.632603	0.642211	0.637407	0.631873	0.637426	0.634649
2194	Nkx2-1	0.00543701	0.334003	0.167605	0.861041	0.653016	0.624908	0.638962	0.652724	0.623358	0.638041		609	Chrnb1	0.00706038	0.293869	0.193741	0.864246	0.637484	0.612384	0.624934	0.637361	0.611499	0.62443			315	Atpif1	0.00604861	0.316922	0.194712	0.848878	0.653746	0.619141	0.636444	0.652783	0.616503	0.634643
739	Creb3l1	0.006066	0.325932	0.165978	0.812553	0.653374	0.626669	0.640021	0.652309	0.623723	0.638016		3266	Sqle	0.00763744	0.280469	0.201696	0.879476	0.637652	0.612299	0.624976	0.637488	0.611368	0.624428			676	Cntfr	0.00559003	0.329362	0.171736	0.854875	0.645493	0.626067	0.63578	0.645025	0.624245	0.634635
1976	Marcksl1	0.00593777	0.324078	0.155108	0.864775	0.643685	0.637349	0.640517	0.642469	0.633532	0.638001		1036	Epb4.1l1	0.00593916	0.318359	0.157108	0.775301	0.640527	0.610191	0.625359	0.640174	0.608652	0.624413			1313	Gdnf	0.0058375	0.327452	0.159942	0.841327	0.647517	0.625362	0.636439	0.646719	0.622498	0.634609
3116	Slc27a1	0.00592508	0.322223	0.15552	0.871257	0.653875	0.624593	0.639234	0.653419	0.622546	0.637983		2238	Nr4a2	0.00647712	0.305962	0.175179	0.82708	0.636314	0.61444	0.625377	0.635879	0.612897	0.624388			2313	Oprl1	0.00560402	0.327328	0.172247	0.894531	0.664393	0.60707	0.635732	0.663898	0.605299	0.634598
2130	Ndn	0.00554732	0.332575	0.165356	0.883514	0.660748	0.617192	0.63897	0.660408	0.615507	0.637957		1052	Eps15l1	0.00467304	0.356914	0.276111	0.929618	0.628444	0.621461	0.624952	0.62843	0.620316	0.624373			2257	Nsdhl	0.00597983	0.316412	0.18578	0.867758	0.661605	0.609897	0.635751	0.660961	0.608234	0.634598
2179	Ngfrap1	0.00534385	0.336519	0.20421	0.884246	0.66557	0.612607	0.639089	0.665127	0.610662	0.637895		2411	Pclo	0.00869472	0.252433	0.52837	0.335374	0.628675	0.620408	0.624542	0.628675	0.62007	0.624372			1693	Itga11	0.00662209	0.313064	0.202278	0.853956	0.640777	0.633711	0.637244	0.639411	0.62978	0.634595
1672	Insig1	0.00531933	0.335939	0.175816	0.873353	0.665472	0.612101	0.638787	0.665072	0.610609	0.63784		399	Btbd3	0.00939877	0.24562	0.702362	0.990385	0.617234	0.631596	0.624415	0.617219	0.63151	0.624365			2778	Rasgrf2	0.00673422	0.300602	0.27328	0.838994	0.643456	0.631651	0.637553	0.641661	0.627521	0.634591
2078	Mtmr7	0.00565403	0.335444	0.230048	0.871279	0.66764	0.614252	0.640946	0.66597	0.609683	0.637827		299	Atp5o	0.00605342	0.312054	0.182191	0.818247	0.640109	0.609973	0.625041	0.639845	0.608882	0.624364			1712	Ivns1abp	0.00539811	0.337014	0.149816	0.824953	0.645188	0.62784	0.636514	0.64445	0.624705	0.634578
3171	Slc6a6	0.00555135	0.338818	0.295083	0.902031	0.662791	0.617539	0.640165	0.661633	0.614019	0.637826		1192	Flcn	0.0056583	0.32919	0.169487	0.838607	0.640734	0.609987	0.625361	0.640407	0.60832	0.624363			1750	Kcnh3	0.0124492	0.236902	0.31326	0.404724	0.634022	0.657291	0.645656	0.627735	0.641386	0.63456
3339	Stxbp1	0.00556784	0.331936	0.19886	0.859938	0.664072	0.617809	0.64094	0.662295	0.613335	0.637815		1541	Hexim1	0.00688554	0.289279	0.775205	0.874694	0.633811	0.615087	0.624449	0.633808	0.614907	0.624357			118	Adrbk2	0.00727507	0.285839	0.187028	0.790881	0.655631	0.617525	0.636578	0.654433	0.614662	0.634547
2779	Rasgrp1	0.00550243	0.334817	0.174688	0.882597	0.656188	0.622339	0.639263	0.655627	0.619976	0.637801		3421	Tcf25	0.0054973	0.330404	0.187228	0.883074	0.636287	0.613811	0.625049	0.63609	0.612563	0.624326			2114	Nat6	0.00664415	0.302977	0.188327	0.858024	0.640982	0.631438	0.63621	0.640213	0.62888	0.634546
457	Camk2d	0.00608811	0.319774	0.131147	0.85085	0.649802	0.629835	0.639818	0.648764	0.626832	0.637798		3449	Thbs2	0.00675524	0.292144	0.257571	0.826954	0.640483	0.609329	0.624906	0.640223	0.6084	0.624312			1779	Kctd1	0.00763086	0.299124	0.206986	0.549878	0.645315	0.646108	0.645712	0.638722	0.630326	0.634524
487	Cblb	0.00595787	0.31965	0.272657	0.79955	0.655118	0.625429	0.640274	0.653336	0.622204	0.63777		527	Cd81	0.00563511	0.331674	0.181519	0.909866	0.637276	0.613271	0.625274	0.63697	0.611653	0.624312			851	Dclk3	0.00590068	0.330664	0.182349	0.738459	0.6421	0.641692	0.641896	0.638035	0.630996	0.634516
3132	Slc35a1	0.00555978	0.330004	0.181275	0.830153	0.658373	0.62263	0.640501	0.656881	0.618654	0.637768		1534	Heg1	0.00546294	0.32802	0.260702	0.904977	0.627978	0.622051	0.625014	0.627696	0.620903	0.6243			2289	Nxph3	0.00607409	0.320464	0.188661	0.853615	0.663976	0.609042	0.636509	0.663022	0.606007	0.634514
1153	Fbxl5	0.00580478	0.331586	0.195464	0.85526	0.662668	0.618735	0.640701	0.661103	0.614383	0.637743		2423	Pdcl	0.011111	0.242695	0.397317	0.870948	0.635544	0.614507	0.625026	0.635484	0.613106	0.624295			2	0610010F05Rik	0.00650229	0.308375	0.214017	0.846121	0.664357	0.610547	0.637452	0.662545	0.606425	0.634485
1903	Lrp8	0.00719981	0.309603	0.184807	0.853939	0.668613	0.618781	0.643697	0.664947	0.610445	0.637696		2526	Plcl1	0.00550529	0.333426	0.175013	0.897745	0.63651	0.613864	0.625187	0.636233	0.612325	0.624279			916	Dnttip1	0.0061538	0.312714	0.230909	0.857408	0.668936	0.602983	0.63596	0.668139	0.6008	0.634469
587	Chd6	0.00563528	0.33039	0.160982	0.856548	0.668134	0.610009	0.639071	0.667491	0.607862	0.637677		1709	Itpr1	0.00578101	0.319752	0.178593	0.454068	0.628527	0.623871	0.626199	0.627736	0.620816	0.624276			1528	Hdlbp	0.00582024	0.324118	0.174999	0.840572	0.652952	0.619385	0.636169	0.652141	0.616779	0.63446
296	Atp5a1	0.00552937	0.333244	0.186494	0.85759	0.656271	0.621996	0.639133	0.655642	0.619689	0.637666		680	Cntn6	0.00657706	0.297597	0.221562	0.884928	0.632236	0.617168	0.624702	0.632095	0.616445	0.62427			7	1700037H04Rik	0.00607676	0.321893	0.164413	0.828137	0.657354	0.619255	0.638304	0.655283	0.613626	0.634455
1287	Garnl3	0.00571889	0.330481	0.163761	0.879619	0.649639	0.628803	0.639221	0.649088	0.626177	0.637633		32	9530091C08Rik	0.00521485	0.33931	0.163118	0.798345	0.638438	0.612171	0.625305	0.63819	0.610347	0.624269			2016	Mfn2	0.0058961	0.321529	0.18173	0.843776	0.655432	0.617632	0.636532	0.654272	0.614612	0.634442
364	Bche	0.00637901	0.327027	0.233647	0.857032	0.651286	0.629505	0.640396	0.650048	0.625203	0.637625		2093	Myadm	0.010258	0.235233	0.440809	0.422325	0.629711	0.618996	0.624353	0.629682	0.618811	0.624247			2631	Prkar1b	0.00586592	0.322341	0.176143	0.855369	0.650891	0.620803	0.635847	0.650206	0.618676	0.634441
2289	Nxph3	0.00608621	0.331284	0.188476	0.900114	0.682767	0.599872	0.64132	0.680916	0.594301	0.637609		18	4833420G17Rik	0.00781446	0.272768	0.300389	0.743245	0.637053	0.612311	0.624682	0.636972	0.611519	0.624246			60	Acat1	0.00564008	0.32858	0.221076	0.862733	0.663569	0.607566	0.635568	0.663055	0.605778	0.634417
2745	Rab6a	0.00578609	0.329779	0.165526	0.866465	0.656996	0.623381	0.640188	0.655758	0.619446	0.637602		36	A830018L16Rik	0.00847954	0.255893	0.360343	0.455497	0.623948	0.625288	0.624618	0.623907	0.624584	0.624246			2561	Pmm1	0.00597856	0.319864	0.192241	0.815688	0.659273	0.613497	0.636385	0.65808	0.610722	0.634401
1529	Heatr5b	0.00527566	0.334658	0.174844	0.862709	0.659948	0.616925	0.638436	0.65965	0.615493	0.637571		3159	Slc50a1	0.0063633	0.303562	0.257809	0.793179	0.63868	0.610959	0.62482	0.638472	0.610014	0.624243			2244	Nrg1	0.00523886	0.34992	0.448821	0.90494	0.648639	0.621934	0.635287	0.648384	0.620414	0.634399
2255	Nrxn1	0.00608702	0.32247	0.15353	0.82578	0.662468	0.620659	0.641564	0.65997	0.61512	0.637545		2313	Oprl1	0.00624271	0.313309	0.161053	0.886806	0.638731	0.611394	0.625062	0.63846	0.610012	0.624236			1764	Kcnj6	0.00775269	0.275108	0.598977	0.729744	0.669446	0.603193	0.63632	0.668283	0.600496	0.634389
1129	Fam46a	0.00621389	0.33161	0.182923	0.881666	0.644727	0.63927	0.641998	0.642438	0.632638	0.637538		2780	Rasgrp2	0.00526589	0.356329	0.122855	0.906598	0.638868	0.613801	0.626334	0.638683	0.609766	0.624224			2714	Ptprt	0.00605873	0.317562	0.233753	0.745125	0.652552	0.623015	0.637783	0.650275	0.61849	0.634382
2884	Rpl23	0.00553168	0.331406	0.176429	0.867048	0.654739	0.622508	0.638624	0.654274	0.620795	0.637534		3647	Tubb4a	0.00517148	0.339219	0.202547	0.878903	0.638535	0.610995	0.624765	0.638435	0.609998	0.624216			2707	Ptprd	0.00642938	0.305957	0.208274	0.793518	0.643206	0.629228	0.636217	0.642088	0.626643	0.634365
2649	Prnp	0.005597	0.332104	0.184806	0.867933	0.660833	0.617878	0.639356	0.659996	0.615047	0.637521		3297	St8sia2	0.00660807	0.303288	0.175746	0.780048	0.638528	0.611979	0.625253	0.638123	0.610276	0.6242			3852	Znrf1	0.00558216	0.330388	0.158134	0.841559	0.646853	0.624661	0.635757	0.646274	0.622442	0.634358
1885	Lmo4	0.00544153	0.334766	0.188818	0.865147	0.663779	0.614093	0.638936	0.663207	0.611821	0.637514		1008	Elavl2	0.00699691	0.2879	0.249126	0.906582	0.633547	0.615229	0.624388	0.633519	0.614878	0.624198			320	Auts2	0.00586935	0.32447	0.165522	0.808931	0.64353	0.628447	0.635989	0.642865	0.625816	0.634341
2726	Pvrl1	0.00712029	0.302824	0.138095	0.768172	0.648297	0.634702	0.641499	0.646136	0.628861	0.637499		1270	Gad1	0.00554208	0.340038	0.108837	0.823986	0.642337	0.609175	0.625756	0.641873	0.606476	0.624174			306	Atp6v1a	0.00672419	0.297455	0.225684	0.84105	0.652553	0.618716	0.635634	0.651875	0.616805	0.63434
138	Ajap1	0.00561017	0.333844	0.178177	0.869857	0.664197	0.617208	0.640703	0.662613	0.612364	0.637488		3526	Tmsb10	0.00591573	0.319287	0.164181	0.845805	0.638118	0.612134	0.625126	0.637738	0.610606	0.624172			3458	Thsd7b	0.00607204	0.306815	0.313926	0.83337	0.649249	0.619946	0.634598	0.649151	0.619525	0.634338
1964	Map3k7	0.00636393	0.323586	0.190534	0.86885	0.677645	0.609208	0.643426	0.673817	0.601154	0.637485		766	Csrnp2	0.0103968	0.238103	0.266526	0.571668	0.630528	0.619189	0.624858	0.630443	0.6179	0.624172			3825	Zfp358	0.00609303	0.322094	0.196813	0.846389	0.658897	0.614578	0.636737	0.657619	0.610984	0.634302
1161	Fbxw7	0.00666072	0.322232	0.194099	0.83158	0.669572	0.620723	0.645147	0.664656	0.610306	0.637481		2069	Mt3	0.00593864	0.318285	0.268458	0.889202	0.635027	0.614435	0.624731	0.634846	0.613463	0.624154			2408	Pcdhga5	0.00701975	0.298111	0.2782	0.692485	0.649735	0.623907	0.636821	0.64845	0.620149	0.6343
1310	Gdf1	0.00589106	0.333334	0.246211	0.866768	0.657927	0.626039	0.641983	0.655397	0.619547	0.637472		3039	Sgk3	0.00573738	0.324047	0.114735	0.506439	0.632091	0.621044	0.626568	0.631133	0.617147	0.62414			618	Chst12	0.00641417	0.312203	0.2194	0.797951	0.645023	0.629102	0.637062	0.643474	0.625124	0.634299
1975	Mapt	0.0056597	0.33258	0.177881	0.894594	0.658763	0.621181	0.639972	0.657592	0.617324	0.637458		2460	Per1	0.00629224	0.308142	0.144482	0.622522	0.637948	0.61295	0.625449	0.637418	0.610859	0.624139			1498	Gtf2f1	0.00598173	0.323219	0.168574	0.843755	0.652702	0.61916	0.635931	0.651934	0.616609	0.634272
2944	Satb1	0.00710142	0.313291	0.130903	0.848111	0.656845	0.633324	0.645084	0.651475	0.62336	0.637417		471	Car12	0.0054752	0.347703	0.295766	0.794732	0.634511	0.61802	0.626265	0.634025	0.614251	0.624138			3007	Serpina1e	0.00630926	0.310686	0.164598	0.822283	0.65921	0.615045	0.637127	0.65734	0.611168	0.634254
1156	Fbxo21	0.00551784	0.334097	0.197796	0.869773	0.665677	0.6125	0.639089	0.664931	0.6099	0.637415		1938	Lyz1	0.00555123	0.347654	0.203705	0.936891	0.634842	0.616981	0.625911	0.634433	0.613839	0.624136			3481	Tmem106b	0.0057863	0.32668	0.184017	0.835701	0.653928	0.618	0.635964	0.653164	0.615319	0.634241
2806	Rdh14	0.00669321	0.309793	0.164891	0.796825	0.654228	0.625316	0.639772	0.652932	0.621898	0.637415		2964	Scml4	0.00796959	0.281653	0.166789	0.732409	0.64708	0.603598	0.625339	0.646664	0.601572	0.624118			1532	Hectd2	0.00595959	0.316201	0.226885	0.858	0.658156	0.612128	0.635142	0.657702	0.6107	0.634201
1894	Lphn2	0.00551236	0.338152	0.297998	0.887442	0.659749	0.621258	0.640503	0.658253	0.616502	0.637377		1239	Fxyd7	0.00825008	0.261683	0.28725	0.620855	0.639531	0.609508	0.62452	0.639438	0.608782	0.62411			3495	Tmem175	0.00607034	0.317165	0.213273	0.841194	0.656428	0.614653	0.63554	0.655803	0.612597	0.6342
872	Dgat2	0.0055855	0.326463	0.21816	0.876553	0.638308	0.638381	0.638344	0.638024	0.63673	0.637377		2139	Ndufs2	0.00612792	0.312305	0.163478	0.772565	0.640887	0.609053	0.62497	0.640563	0.607648	0.624106			3596	Tro	0.00573091	0.324566	0.172976	0.885814	0.655189	0.615376	0.635283	0.654785	0.613589	0.634187
184	Ankrd54	0.00585918	0.33279	0.214353	0.878021	0.656551	0.625596	0.641074	0.654551	0.620196	0.637373		2049	Mpnd	0.00567893	0.327565	0.174372	0.896984	0.635292	0.61472	0.625006	0.63496	0.613243	0.624102			376	Bhlhb9	0.006248	0.314617	0.203809	0.787036	0.646848	0.626179	0.636514	0.645737	0.622635	0.634186
366	Bcl11a	0.00671032	0.314823	0.145575	0.826472	0.641312	0.641	0.641156	0.639262	0.635443	0.637352		1661	Impact	0.00629496	0.308817	0.190357	0.895458	0.632541	0.617103	0.624822	0.632324	0.615878	0.624101			1698	Itgb1	0.00557714	0.33016	0.146262	0.868838	0.653422	0.616849	0.635136	0.653036	0.615331	0.634184
2575	Polk	0.00646983	0.307879	0.121906	0.79716	0.642772	0.635056	0.638914	0.641989	0.632705	0.637347		494	Ccdc136	0.00780405	0.267295	0.326022	0.892675	0.626141	0.622216	0.624178	0.626139	0.62205	0.624094			2626	Prdx5	0.00597334	0.316072	0.220686	0.856459	0.6587	0.612207	0.635453	0.657952	0.61039	0.634171
277	Asxl3	0.00726667	0.325726	0.169414	0.9081	0.674024	0.621198	0.647611	0.66743	0.607105	0.637267		3207	Snap25	0.00625066	0.308098	0.167329	0.766282	0.638499	0.611309	0.624904	0.63819	0.609996	0.624093			1384	Gng2	0.00587202	0.31892	0.42251	0.805103	0.671992	0.600197	0.636094	0.670855	0.597487	0.634171
130	Agtr1a	0.00534526	0.336431	0.208771	0.864723	0.663292	0.615327	0.63931	0.662314	0.61222	0.637267		2144	Necab2	0.00545952	0.354799	0.148379	0.898346	0.637283	0.614301	0.625792	0.637083	0.611099	0.624091			26	6430573F11Rik	0.00901623	0.262857	0.228768	0.728211	0.652312	0.622137	0.637224	0.650536	0.617798	0.634167
3297	St8sia2	0.00580792	0.326683	0.171639	0.838657	0.668665	0.611665	0.640165	0.667028	0.607417	0.637223		1642	Igsf9b	0.00695976	0.285998	0.247822	0.637773	0.635242	0.614313	0.624778	0.634994	0.613186	0.62409			682	Cntnap2	0.00596915	0.320715	0.170729	0.855705	0.647948	0.624331	0.63614	0.647032	0.6213	0.634166
2448	Pdlim2	0.00569108	0.343234	0.441415	0.910256	0.638506	0.644901	0.641704	0.636419	0.637961	0.63719		1038	Epdr1	0.00599132	0.311764	0.200198	0.784738	0.640365	0.608895	0.62463	0.64016	0.608015	0.624087			571	Cebpd	0.00609943	0.318886	0.164803	0.823327	0.644709	0.626857	0.635783	0.644065	0.624268	0.634166
330	B3galt2	0.00752059	0.291786	0.176703	0.690262	0.667702	0.619499	0.643601	0.662851	0.611466	0.637158		166	Alpk2	0.00688018	0.297298	0.174497	0.740861	0.642185	0.607655	0.62492	0.64191	0.606255	0.624082			1870	Limk1	0.00520042	0.340405	0.362796	0.899154	0.651222	0.617479	0.63435	0.651178	0.617125	0.634152
295	Atp2b1	0.00570943	0.329039	0.178578	0.838925	0.66425	0.614571	0.63941	0.663148	0.611036	0.637092		1248	Gaa	0.00557389	0.33647	0.159606	0.883575	0.639151	0.611257	0.625204	0.638843	0.609306	0.624074			1438	Gpr83	0.00566869	0.335939	0.128195	0.805603	0.63042	0.645513	0.637967	0.628717	0.639547	0.634132
3644	Ttyh3	0.00573998	0.332231	0.227437	0.853165	0.644755	0.636799	0.640777	0.642851	0.631325	0.637088		1432	Gpr37l1	0.00556207	0.341057	0.225324	0.920971	0.63883	0.611214	0.625022	0.638638	0.609504	0.624071			3379	Syt2	0.00579029	0.32486	0.196799	0.860711	0.634651	0.635292	0.634971	0.634344	0.633887	0.634116
1336	Gldc	0.00617758	0.316084	0.23081	0.78676	0.653147	0.622407	0.637777	0.652899	0.621272	0.637086		2652	Prosc	0.00797985	0.27107	0.207313	0.7127	0.639685	0.609814	0.62475	0.6395	0.608631	0.624065			3297	St8sia2	0.0060222	0.316543	0.178687	0.822872	0.656216	0.615619	0.635917	0.655334	0.612888	0.634111
3209	Snap91	0.0057405	0.33104	0.216443	0.871968	0.66911	0.612371	0.640741	0.666941	0.6072	0.63707		551	Cdh9	0.00618251	0.309832	0.398249	0.532899	0.637754	0.612099	0.624927	0.637399	0.610719	0.624059			280	Atg12	0.0062621	0.313127	0.172478	0.811269	0.653635	0.621735	0.637685	0.651379	0.616843	0.634111
357	Barx2	0.00544529	0.330269	0.182742	0.832549	0.659145	0.617909	0.638527	0.658446	0.61569	0.637068		250	Arl3	0.00577341	0.325825	0.148076	0.843393	0.63813	0.611991	0.625061	0.637743	0.610367	0.624055			2094	Myb	0.00826168	0.274207	0.2225	0.757211	0.648694	0.625121	0.636908	0.647364	0.620832	0.634098
2416	Pcsk1	0.00709256	0.323643	0.125946	0.895195	0.656576	0.636977	0.646777	0.650172	0.623928	0.63705		2609	Ppp2r2c	0.0063052	0.307515	0.156827	0.718346	0.638494	0.611652	0.625073	0.638075	0.610018	0.624046			2632	Prkar2a	0.00556188	0.32509	0.210663	0.891307	0.659887	0.608857	0.634372	0.659798	0.608396	0.634097
2917	Runx2	0.00717343	0.302199	0.29173	0.762189	0.682883	0.597047	0.639965	0.680939	0.593147	0.637043		475	Car8	0.00635933	0.304793	0.175125	0.76938	0.637244	0.612568	0.624906	0.636871	0.611217	0.624044			2294	Odc1	0.00605624	0.322528	0.190965	0.882044	0.653646	0.618227	0.635936	0.652796	0.615397	0.634097
1516	Hars	0.00614443	0.333765	0.222128	0.911733	0.685113	0.59495	0.640031	0.683289	0.590783	0.637036		2807	Rdh5	0.00576277	0.349161	0.388273	0.969938	0.628658	0.62863	0.628644	0.627059	0.621027	0.624043			3627	Tspan5	0.00720726	0.290661	0.226375	0.66723	0.643682	0.630553	0.637118	0.641944	0.626247	0.634095
3220	Snx33	0.00569797	0.330169	0.161264	0.849218	0.658108	0.619528	0.638818	0.657256	0.616781	0.637018		2533	Plekha5	0.00570685	0.330018	0.128855	0.777202	0.639613	0.611461	0.625537	0.639049	0.609019	0.624034			3396	Taf13	0.00618168	0.318999	0.253795	0.857893	0.656641	0.61936	0.638001	0.654175	0.613988	0.634082
677	Cntn1	0.00688322	0.30986	0.200471	0.856841	0.676831	0.60873	0.642781	0.672722	0.601258	0.63699		3539	Tnfrsf21	0.00672281	0.29417	0.300064	0.882858	0.63382	0.614722	0.624271	0.633785	0.614276	0.624031			3556	Tomm20	0.00559395	0.32988	0.16267	0.853079	0.653183	0.61793	0.635556	0.652574	0.61557	0.634072
3029	Sez6l2	0.00577494	0.330459	0.23293	0.869694	0.675864	0.600611	0.638238	0.675312	0.598651	0.636981		3379	Syt2	0.00631149	0.304904	0.204532	0.837135	0.636313	0.612505	0.624409	0.63622	0.611838	0.624029			794	Cuedc2	0.0060688	0.318368	0.199072	0.842078	0.650481	0.621728	0.636104	0.649403	0.618698	0.63405
969	E4f1	0.00702632	0.311274	0.198383	0.843591	0.658988	0.624936	0.641962	0.656037	0.617785	0.636911		2479	Phactr1	0.00600503	0.31243	0.181557	0.463688	0.629646	0.62114	0.625393	0.629103	0.618954	0.624029			2441	Pdgfd	0.00780897	0.279539	0.279211	0.791141	0.640147	0.630447	0.635297	0.639628	0.628471	0.634049
2004	Mef2d	0.00574967	0.328154	0.155832	0.848194	0.649018	0.628331	0.638674	0.648232	0.625551	0.636892		1846	Lepr	0.00569855	0.344965	0.200945	0.891232	0.641891	0.608747	0.625319	0.641448	0.606605	0.624026			184	Ankrd54	0.00636258	0.306423	0.235307	0.827087	0.649295	0.621951	0.635623	0.648319	0.619735	0.634027
2707	Ptprd	0.00618443	0.324567	0.173272	0.825345	0.6452	0.63624	0.64072	0.642901	0.6308	0.63685		2187	Ninj1	0.00534867	0.345258	0.293516	0.937813	0.633845	0.616382	0.625113	0.633692	0.614351	0.624022			2624	Prdx3	0.00573935	0.325839	0.173753	0.862992	0.652746	0.618035	0.63539	0.652155	0.615875	0.634015
2978	Sdc3	0.00600107	0.322951	0.144122	0.840091	0.672192	0.606482	0.639337	0.670783	0.602914	0.636848		1140	Fam84b	0.00677578	0.298098	0.151405	0.606053	0.648946	0.601484	0.625215	0.648507	0.599506	0.624006			1421	Gpr162	0.00576814	0.321063	0.172938	0.849433	0.665134	0.605417	0.635275	0.664499	0.603516	0.634008
2776	Rasgef1b	0.00496193	0.347242	0.406913	0.884892	0.644629	0.634133	0.639381	0.643586	0.630063	0.636824		1013	Elmo2	0.0082998	0.26172	0.367389	0.564113	0.631023	0.617468	0.624245	0.63102	0.616992	0.624006			1533	Hecw1	0.00661855	0.302251	0.282774	0.801552	0.653385	0.621966	0.637675	0.650899	0.617105	0.634002
1309	Gde1	0.00582155	0.32846	0.177099	0.866663	0.681878	0.597158	0.639518	0.680441	0.593187	0.636814		3218	Snx25	0.00621572	0.312578	0.188056	0.790602	0.639141	0.610819	0.62498	0.638775	0.609234	0.624005			2687	Ptdss1	0.00643858	0.306363	0.187487	0.862805	0.652356	0.618541	0.635449	0.651559	0.616443	0.634001
25	6430548M08Rik	0.00579934	0.328306	0.167	0.841475	0.66631	0.613014	0.639662	0.664652	0.608963	0.636807		2375	Park7	0.00613516	0.314722	0.217046	0.859456	0.638918	0.610562	0.62474	0.638629	0.60938	0.624004			1322	Ghitm	0.00562294	0.329649	0.17823	0.850033	0.654119	0.616452	0.635286	0.653569	0.614398	0.633983
2181	Nhlh1	0.00696525	0.304573	0.147152	0.805179	0.656806	0.623933	0.64037	0.654836	0.618749	0.636792		2064	Msh2	0.00725114	0.278423	0.341562	0.912642	0.628125	0.619949	0.624037	0.62812	0.61988	0.624			2583	Pot1b	0.00622782	0.318122	0.183804	0.820454	0.657187	0.616971	0.637079	0.655492	0.612473	0.633982
723	Cox7b	0.00553723	0.333545	0.17677	0.876089	0.658524	0.619255	0.638889	0.657506	0.616022	0.636764		3572	Traf7	0.00582052	0.323613	0.176876	0.858759	0.638471	0.612876	0.625673	0.637726	0.610245	0.623986			3849	Zmiz1	0.00602837	0.321821	0.18261	0.845786	0.647825	0.625114	0.63647	0.646585	0.62137	0.633977
1601	Htr1a	0.007509	0.294063	0.156478	0.790728	0.666723	0.609689	0.638206	0.666066	0.607448	0.636757		674	Cnr1	0.00584121	0.318445	0.120474	0.546648	0.639796	0.609595	0.624696	0.639585	0.60838	0.623983			2698	Ptn	0.00606426	0.31938	0.185771	0.825525	0.653903	0.618335	0.636119	0.652769	0.615183	0.633976
2958	Scd3	0.00548973	0.335973	0.17706	0.879397	0.66472	0.611187	0.637954	0.664244	0.609249	0.636746		535	Cdc42ep3	0.00581462	0.330869	0.0947481	0.645857	0.637175	0.616141	0.626658	0.63616	0.611795	0.623978			3036	Sgcd	0.00820685	0.276465	0.309264	0.852134	0.653772	0.615765	0.634769	0.653578	0.614372	0.633975
3358	Syn1	0.0059398	0.328659	0.160705	0.879131	0.665799	0.612411	0.639105	0.664643	0.608725	0.636684		1887	Lmx1b	0.00946354	0.258003	0.229048	0.892762	0.642079	0.611457	0.626768	0.64072	0.607235	0.623977			3274	Srpr	0.00615829	0.326602	0.285296	0.887294	0.674128	0.600134	0.637131	0.672531	0.595419	0.633975
618	Chst12	0.00614584	0.335058	0.223801	0.872325	0.646905	0.637254	0.642079	0.644038	0.62932	0.636679		133	Ahsa2	0.00654312	0.298015	0.255278	0.936658	0.627782	0.620587	0.624185	0.627757	0.620195	0.623976			332	B3gat1	0.00735692	0.287242	0.238194	0.72755	0.655098	0.616931	0.636014	0.65393	0.613968	0.633949
2702	Ptpn2	0.00637147	0.313239	0.143808	0.767861	0.654285	0.627581	0.640933	0.651568	0.621788	0.636678		1012	Elmo1	0.00504754	0.349714	0.173862	0.918308	0.632014	0.61813	0.625072	0.631894	0.616053	0.623973			3762	Wdr47	0.00664661	0.29979	0.209819	0.775992	0.655684	0.618284	0.636984	0.653734	0.614164	0.633949
[truncated: 2,685 more rows]

## Sheet: Table S3
Supplementary table 4: Cell-type analysis results based on the top 500 genes for outgoing, incoming and combined effects
Cell-type analyses results												Enrichment
[truncated: 22 more rows]

## Sheet: Table S4
Supplementary table 4: Key driver analysis for outgoing effect (based on glial cell network)
[truncated: 11 more rows]

[truncated: 11 more sheets: Table S5, Table S6, Table S7, Table S8, Table S9, Table S10, Table S11, Table S12, Table S13, Table S14, Table S15]
